# Supplementary material for: A genome-wide association study reveals the relationship between human genetic variation and the nasal microbiome
Source: Commun Biol. 2024 Jan 30;7:139. doi: 10.1038/s42003-024-05822-5 (PMC10828421; doi:10.1038/s42003-024-05822-5)
Supplement: Supplementary file 4 — Supplementary Data 1-15 [file 42003_2024_5822_MOESM4_ESM.xlsx]

## Sheet: legend
Table	Description
Supplementary Data 1	Data production summary
Supplementary Data 2	The correlations of taxa with host PC1 and their difference between the northern and sourthern Chinese
Supplementary Data 3	Host genetic variants associated with alpha diversity and the top 10 PCoAs
Supplementary Data 4	293 independent nasal microbial features (86 microbial taxa and 207 functions) used for analysis.
Supplementary Data 5	Nasal M-GWAS identified 180 independent genome-wide significant associations (p < 5 × 10-8)
Supplementary Data 6	The variance explained for taxa and pathways using the 63 top loci.
Supplementary Data 7	The 33 top genes and their differentially expressed p-value in the 50 tissues (-log10(pvalue) were listed in the cells).
Supplementary Data 8	The associations of nasal microbial taxa and host genetic variants with suggestive p<10−6
Supplementary Data 9	Top 21 genetic variants associated with beta diversity (p<1e-5).
Supplementary Data 10	45 host factors significantly associated with β-diversity (BH-adjusted FDR < 0.05), via PERMANOVA analysis
Supplementary Data 11	The significant observational correlations between host traits (mainly metabolites) and nasal microbiome features (FDR adjusted P < 0.05).
Supplementary Data 12	One-sample BMR identifying 4 Bonferroni-corrected (128 suggestive) significant causal relationships between microbiome features and host traits (mainly metabolites) after multiple test correction (p <1.09 × 10−4)
Supplementary Data 13	The concordance of WGS and integrated WGS.
Supplementary Data 14	Effect of adding more covariates on genome-wide significant results.
Supplementary Data 15	Source Data for the Fig. 3e-f

## Sheet: S1
Supplementary Data 1. Data production summary.
integrated whole genome data
	nasal
#of individuals	1401
Raw read(Gb)	0.79 ± 0.24
Raw base(Gb)	79.55 ± 24.09
Mapped rate(%)	87.93 ± 10.33
Average coverage depth	29.69 ± 9.32
coverage>=1x(%)	99.16 ± 0.61
coverage>=4x(%)	98.22 ± 2.32
coverage>=10x(%)	93.70 ± 10.28
coverage>=30x(%)	52.74 ± 27.28
whole metagenome sequencing data
	nasal
#of individuals	1401
Average BaseNum(Gb)	77.31 ± 23.00
Average GC content(%)	46.83 ± 2.27
sequencing quality>=10(%)	99.54 ± 0.12
sequencing quality>=20(%)	97.56 ± 0.41
sequencing quality>=30(%)	89.63 ± 1.01
host rate(%)	96.35 ± 7.94
host rate:reads mapped to human refererce genome(hg38)/total reads

## Sheet: S2
Supplementary Data 2. The correlations of taxa with host PC1 and their difference between the northern and sourthern Chinese. A multivariable linear model was used for the correlation analysis between host C1 and taxa. A Wilcoxon rank-sum test was used to identify the abundance differences of taxa between two groups, namely southern and northern Chinese. Mean_N represents the mean relative abunda…
bacteria	bacteria_short	host PC1	coefficient	p	p.adjust		mean_N	mean_S	p	p.adjust
k__Bacteria.p__Actinobacteria.c__Actinobacteria.o__Micrococcales.f__Micrococcaceae.g__Micrococcus	g__Micrococcus	C1	-0.160082	1.77927e-09	4.3363e-08	g__Micrococcus	0.000713601	0.000297404	2.57e-08	6.425e-07
k__Bacteria.p__Firmicutes.c__Tissierellia.o__Tissierellales.f__Peptoniphilaceae.g__Anaerococcus	g__Anaerococcus	C1	-0.157216	3.46904e-09	4.3363e-08	g__Anaerococcus	0.0135978	0.0108278	5.8e-06	7.25e-05
k__Bacteria.p__Bacteroidetes.c__Flavobacteriia.o__Flavobacteriales.f__Flavobacteriaceae.g__Elizabethkingia	g__Elizabethkingia	C1	0.153675	7.78716e-09	6.4893e-08	g__Elizabethkingia	0.00377234	0.00468294	0.20926	0.348766
k__Bacteria.p__Proteobacteria.c__Epsilonproteobacteria.o__Campylobacterales.f__Campylobacteraceae.g__Campylobacter	g__Campylobacter	C1	-0.148744	2.32846e-08	1.45529e-07	g__Campylobacter	0.0030977	0.00158465	1.38e-05	0.000115
k__Bacteria.p__Firmicutes.c__Tissierellia.o__Tissierellales.f__Peptoniphilaceae.g__Finegoldia	g__Finegoldia	C1	-0.138782	1.91147e-07	9.55734e-07	g__Finegoldia	0.00374545	0.00252649	0.000564311	0.00282155
k__Bacteria.p__Proteobacteria.c__Gammaproteobacteria.o__Enterobacterales.f__Enterobacteriaceae.g__Yokenella	g__Yokenella	C1	0.133823	5.16844e-07	2.15351e-06	g__Yokenella	0.00053384	0.000778733	0.201061	0.348766
k__Bacteria.p__Proteobacteria.c__Gammaproteobacteria.o__Enterobacterales.f__Yersiniaceae.g__Serratia	g__Serratia	C1	0.129747	1.14028e-06	4.07243e-06	g__Serratia	0.00535062	0.00677093	0.352638	0.463997
k__Bacteria.p__Firmicutes.c__Bacilli.o__Lactobacillales.f__Streptococcaceae.g__Streptococcus	g__Streptococcus	C1	-0.110964	3.23035e-05	0.000100948	g__Streptococcus	0.00915614	0.00550664	0.00379653	0.0158189
k__Bacteria.p__Firmicutes.c__Bacilli.o__Bacillales.f__Bacillales_unclassified.g__Gemella	g__Gemella	C1	-0.107853	5.3601e-05	0.000148892	g__Gemella	0.000647796	0.000387257	2.22e-05	0.00013875
k__Bacteria.p__Firmicutes.c__Bacilli.o__Bacillales.f__Staphylococcaceae.g__Staphylococcus	g__Staphylococcus	C1	-0.0930343	0.000498176	0.00124544	g__Staphylococcus	0.254332	0.237282	0.0564679	0.117642
k__Bacteria.p__Actinobacteria.c__Actinobacteria.o__Actinomycetales.f__Actinomycetaceae.g__Actinomyces	g__Actinomyces	C1	-0.0714051	0.00758763	0.0172446	g__Actinomyces	0.000556319	0.000666024	0.0257467	0.075313
k__Eukaryota.p__Basidiomycota.c__Malasseziomycetes.o__Malasseziales.f__Malasseziaceae.g__Malassezia	g__Malassezia	C1	-0.0691113	0.00976865	0.0203513	g__Malassezia	0.0275096	0.0281423	0.0301252	0.075313
k__Bacteria.p__Firmicutes.c__Negativicutes.o__Veillonellales.f__Veillonellaceae.g__Veillonella	g__Veillonella	C1	-0.0633827	0.0178225	0.0342741	g__Veillonella	0.000646371	0.00048958	0.0296407	0.075313
k__Bacteria.p__Bacteroidetes.c__Bacteroidia.o__Bacteroidales.f__Prevotellaceae.g__Prevotella	g__Prevotella	C1	-0.0591116	0.0271513	0.0484845	g__Prevotella	0.00819669	0.0076862	0.0502108	0.114115
k__Bacteria.p__Proteobacteria.c__Alphaproteobacteria.o__Rhodospirillales.f__Rhodospirillales_unclassified.g__Enhydrobacter	g__Enhydrobacter	C1	0.0468024	0.0803428	0.125801	g__Enhydrobacter	0.000534214	0.000990638	0.255295	0.375433
k__Bacteria.p__Actinobacteria.c__Actinobacteria.o__Micrococcales.f__Micrococcaceae.g__Rothia	g__Rothia	C1	-0.0467761	0.0805128	0.125801	g__Rothia	0.000555261	0.000276499	0.0892141	0.171566
k__Bacteria.p__Actinobacteria.c__Actinobacteria.o__Corynebacteriales.f__Corynebacteriaceae.g__Corynebacterium	g__Corynebacterium	C1	0.0347675	0.194041	0.285355	g__Corynebacterium	0.249209	0.261135	0.493265	0.58722
k__Bacteria.p__Proteobacteria.c__Gammaproteobacteria.o__Pasteurellales.f__Pasteurellaceae.g__Haemophilus	g__Haemophilus	C1	-0.0315673	0.238353	0.331046	g__Haemophilus	0.00150023	0.00418581	0.346306	0.463997
k__Bacteria.p__Actinobacteria.c__Actinobacteria.o__Propionibacteriales.f__Propionibacteriaceae.g__Cutibacterium	g__Cutibacterium	C1	0.0287311	0.283214	0.372482	g__Cutibacterium	0.300105	0.318455	0.224805	0.351259
k__Bacteria.p__Bacteroidetes.c__Sphingobacteriia.o__Sphingobacteriales.f__Sphingobacteriaceae.g__Pedobacter	g__Pedobacter	C1	-0.0278649	0.297986	0.372482	g__Pedobacter	0.000392159	0.000695743	0.00462131	0.0165047
k__Bacteria.p__Proteobacteria.c__Betaproteobacteria.o__Neisseriales.f__Neisseriaceae.g__Neisseria	g__Neisseria	C1	0.022425	0.4023	0.478928	g__Neisseria	0.00208259	0.00215213	0.436414	0.545517
k__Bacteria.p__Proteobacteria.c__Gammaproteobacteria.o__Enterobacterales.f__Enterobacteriaceae.g__Klebsiella	g__Klebsiella	C1	0.017079	0.523587	0.594985	g__Klebsiella	0.0105489	0.012373	0.680782	0.739981
k__Bacteria.p__Proteobacteria.c__Gammaproteobacteria.o__Pseudomonadales.f__Moraxellaceae.g__Acinetobacter	g__Acinetobacter	C1	0.0045512	0.865045	0.908374	g__Acinetobacter	0.000984223	0.00170213	0.680116	0.739981
k__Bacteria.p__Proteobacteria.c__Gammaproteobacteria.o__Pseudomonadales.f__Moraxellaceae.g__Moraxella	g__Moraxella	C1	-0.00395639	0.882545	0.908374	g__Moraxella	0.0420092	0.0374385	0.798247	0.798247
k__Bacteria.p__Firmicutes.c__Bacilli.o__Lactobacillales.f__Carnobacteriaceae.g__Dolosigranulum	g__Dolosigranulum	C1	-0.00308196	0.908374	0.908374	g__Dolosigranulum	0.0420762	0.0395449	0.724465	0.754651

## Sheet: S3
Supplementary Data 3. Host genetic variants associated with alpha diversity and the top 10 PCos. BP indicates the genomic position. A1 indicates the minor allele. A2 indicates the major allele. A1_freq indicates the frequency of the minor allele.
diversity	CHR	CHR:BP	SNP	BP	A1	A2	A1_freq	beta	se	p	region	gene
PCo6	12	chr12:788506	rs79409173	788506	A	G	0.01213	-0.1456	0.02595	2.425e-08	intronic	WNK1
Div_Shannon	10	chr10:18253484	rs77221359	18253484	C	G	0.04214	0.1433	0.02561	2.613e-08	intronic	CACNB2
PCo5	9	chr9:113386036	rs818704	113386036	A	G	0.1656	0.1438	0.02638	5.973e-08	downstream	ALAD(dist=276)
PCo2	4	chr4:136791465	rs62313694	136791465	G	A	0.1213	0.1394	0.02616	1.151e-07	intergenic	LINC00613(dist=877785),LINC02511(dist=4437)
PCo4	17	chr17:21855570	rs1048499176	21855570	A	G	0.01179	-0.1408	0.02642	1.157e-07	intergenic	KCNJ18(dist=150958),UBBP4(dist=347425)
PCo8	4	chr4:29872021	rs182104966	29872021	G	A	0.01071	-0.1418	0.02665	1.211e-07	intergenic	LINC02472(dist=650860),PCDH7(dist=848387)
PCo2	4	chr4:136803705	rs56054712	136803705	A	G	0.1246	0.1394	0.02625	1.275e-07	ncRNA_intronic	LINC02511
PCo6	4	chr4:39502685	rs7667766	39502685	C	A	0.132	-0.138	0.02613	1.493e-07	intronic	UGDH
PCo8	10	chr10:4761965	rs139622120	4761965	T	G	0.0182	-0.1404	0.0266	1.519e-07	intergenic	MANCR(dist=83895),AKR1E2(dist=64212)
PCo1	20	chr20:31289344	rs74183445	31289344	C	G	0.03508	-0.1368	0.026	1.636e-07	intergenic	DEFB115(dist=29712),DEFB116(dist=13868)
PCo2	4	chr4:136733702	rs10009978	136733702	T	C	0.1217	0.1372	0.0261	1.699e-07	intergenic	LINC00613(dist=820022),LINC02511(dist=62200)
PCo10	5	chr5:116370869	rs369003632	116370869	AT	A	0.01713	-0.1458	0.02774	1.704e-07	ncRNA_intronic	LOC101927190
PCo5	14	chr14:46931719	rs201970629	46931719	T	C	0.02214	-0.1389	0.02643	1.714e-07	intronic	MDGA2
PCo1	20	chr20:31375464	rs35206228	31375464	T	G	0.03533	-0.1366	0.02602	1.755e-07	intergenic	DEFB118(dist=1562),DEFB119(dist=1699)
PCo2	4	chr4:136768309	rs17674488	136768309	T	A	0.1164	0.1368	0.02611	1.862e-07	intergenic	LINC00613(dist=854629),LINC02511(dist=27593)
PCo2	4	chr4:136732741	rs28567632	136732741	A	G	0.1228	0.1367	0.02609	1.866e-07	intergenic	LINC00613(dist=819061),LINC02511(dist=63161)
PCo1	2	chr2:77783007	rs138684872	77783007	A	G	0.01429	-0.1365	0.02608	1.918e-07	ncRNA_intronic	LOC101927967
PCo2	4	chr4:136803729	rs11722855	136803729	T	C	0.1235	0.1369	0.02618	1.95e-07	ncRNA_intronic	LINC02511
PCo4	11	chr11:4548547	rs79098825	4548547	C	T	0.01213	-0.1374	0.02633	2.082e-07	intergenic	OR52M1(dist=2403),C11orf40(dist=22876)
PCo2	4	chr4:136766916	rs1380630	136766916	C	T	0.1221	0.1362	0.02614	2.143e-07	intergenic	LINC00613(dist=853236),LINC02511(dist=28986)
PCo2	4	chr4:136798530	rs56379346	136798530	T	C	0.1232	0.136	0.02615	2.29e-07	ncRNA_intronic	LINC02511
PCo6	16	chr16:52303157	rs144862214	52303157	A	G	0.01035	-0.1348	0.02606	2.641e-07	intergenic	CASC22(dist=22858),TOX3(dist=133259)
Div_simpson	6	chr6:20808032	rs149781755	20808032	G	A	0.03176	-0.1357	0.02632	2.886e-07	intronic	CDKAL1
PCo2	4	chr4:136794485	rs62313697	136794485	T	C	0.1229	0.1347	0.02614	2.939e-07	intergenic	LINC00613(dist=880805),LINC02511(dist=1417)
PCo2	4	chr4:136800215	rs62313706	136800215	C	T	0.1231	0.1347	0.02616	2.999e-07	ncRNA_intronic	LINC02511
Div_simpson	6	chr6:20933881	rs148991973	20933881	C	T	0.02962	-0.1354	0.02631	3.062e-07	intronic	CDKAL1
PCo3	1	chr1:41558866	rs12740584	41558866	A	G	0.01036	0.1346	0.02621	3.206e-07	intronic	HIVEP3
PCo7	3	chr3:143556319	rs116883616	143556319	T	C	0.01606	-0.1339	0.02609	3.272e-07	intronic	SLC9A9
PCo8	4	chr4:24165745	rs146550334	24165745	A	G	0.01963	-0.1375	0.02683	3.388e-07	intronic	PPARGC1A
PCo2	4	chr4:136798868	rs62313699	136798868	T	G	0.1235	0.1339	0.02617	3.54e-07	ncRNA_intronic	LINC02511
PCo6	3	chr3:76699443	rs149479301	76699443	A	C	0.01892	-0.1334	0.02609	3.643e-07	intergenic	ZNF717(dist=913860),ROBO2(dist=340700)
PCo8	19	chr19:33243389	rs75084479	33243389	G	A	0.01142	-0.1356	0.02655	3.735e-07	intergenic	SLC7A10(dist=17539),CEBPA(dist=56545)
PCo8	19	chr19:33245848	rs116777518	33245848	A	G	0.01142	-0.1356	0.02655	3.735e-07	intergenic	SLC7A10(dist=19998),CEBPA(dist=54086)
PCo8	14	chr14:96077726	rs1951804	96077726	C	T	0.02641	-0.1356	0.02657	3.785e-07	intronic	C14orf132
PCo3	8	chr8:123877457	rs77428966	123877457	C	T	0.01892	0.1336	0.0262	3.858e-07	intronic	FER1L6
PCo2	4	chr4:136799331	rs17829074	136799331	C	T	0.1231	0.1334	0.02616	3.86e-07	ncRNA_intronic	LINC02511
PCo2	4	chr4:136805296	rs1993671	136805296	T	A	0.1228	0.1331	0.02616	4.09e-07	ncRNA_intronic	LINC02511
PCo2	20	chr20:13320411	rs199997826	13320411	G	T	0.01392	0.1327	0.02615	4.373e-07	intergenic	ISM1(dist=19761),TASP1(dist=68978)
PCo7	3	chr3:143553303	rs117230039	143553303	T	G	0.01642	-0.1325	0.02611	4.431e-07	intronic	SLC9A9
PCo1	20	chr20:29856765	chr20:29856765	29856765	A	G	0.03426	-0.1321	0.02606	4.477e-07	intergenic	LINC01598(dist=296290),MIR4477A(dist=23619)
PCo6	14	chr14:61691005	rs77889599	61691005	C	T	0.08357	0.1324	0.02611	4.495e-07	ncRNA_intronic	HIF1A-AS1
PCo2	4	chr4:136805911	rs1460144	136805911	T	A	0.1235	0.1325	0.02616	4.653e-07	ncRNA_intronic	LINC02511
Div_simpson	18	chr18:79074825	rs74502194	79074825	T	A	0.06745	-0.1336	0.0264	4.725e-07	intronic	ATP9B
PCo3	16	chr16:74715790	rs7191746	74715790	T	C	0.04293	0.133	0.02629	4.765e-07	intronic	FA2H
PCo2	4	chr4:136808156	rs11936713	136808156	A	C	0.1256	0.1321	0.02616	5.003e-07	ncRNA_intronic	LINC02511
PCo3	1	chr1:41559857	rs35098087	41559857	A	G	0.01071	0.1322	0.02621	5.129e-07	intronic	HIVEP3
PCo3	16	chr16:74715799	rs113511641	74715799	T	C	0.04278	0.1328	0.02638	5.439e-07	intronic	FA2H
PCo9	5	chr5:149186197	rs138155650	149186197	T	C	0.0207	0.1334	0.02655	5.682e-07	intronic	ABLIM3
PCo3	19	chr19:6668026	rs2101765	6668026	G	T	0.4768	0.1317	0.02622	5.729e-07	intronic	TNFSF14
PCo5	22	chr22:32313617	rs5998405	32313617	G	A	0.3404	0.1327	0.02644	5.853e-07	intergenic	SLC5A4-AS1(dist=40002),RFPL3(dist=41268)
PCo5	22	chr22:32313624	rs5998406	32313624	A	C	0.3404	0.1327	0.02644	5.853e-07	intergenic	SLC5A4-AS1(dist=40009),RFPL3(dist=41261)
PCo2	4	chr4:136798234	rs17239836	136798234	C	T	0.1231	0.1312	0.02616	5.938e-07	ncRNA_exonic	LINC02511
PCo8	4	chr4:24139888	rs148988826	24139888	T	C	0.03319	-0.1336	0.02673	6.466e-07	intronic	PPARGC1A
Div_Shannon	6	chr6:110019077	rs190044295	110019077	G	T	0.01428	0.1281	0.02562	6.547e-07	intergenic	GPR6(dist=38356),WASF1(dist=80742)
PCo4	20	chr20:21364935	rs73130999	21364935	C	A	0.02177	-0.1314	0.02633	6.778e-07	intronic	XRN2
PCo5	22	chr22:32322055	rs2413107	32322055	G	A	0.3531	0.1319	0.02643	6.794e-07	intergenic	SLC5A4-AS1(dist=48440),RFPL3(dist=32830)
Div_Shannon	16	chr16:83534848	rs57565725	83534848	A	G	0.0207	0.1281	0.02567	6.833e-07	intronic	CDH13
PCo1	20	chr20:31229871	rs1987666	31229871	G	A	0.034	-0.1302	0.02609	6.862e-07	intergenic	FRG1BP(dist=810029),DEFB115(dist=27793)
Div_simpson	2	chr2:40122197	rs372498346	40122197	TGC	T	0.1528	-0.1316	0.0264	6.936e-07	ncRNA_intronic	SLC8A1-AS1
PCo6	16	chr16:84288047	rs11862438	84288047	G	C	0.1701	0.1306	0.02622	7.088e-07	intergenic	KCNG4(dist=48297),WFDC1(dist=6659)
PCo2	4	chr4:136807265	rs72726332	136807265	C	T	0.1249	0.1303	0.02616	7.127e-07	ncRNA_intronic	LINC02511
PCo4	1	chr1:184305564	rs192502692	184305564	A	G	0.01146	-0.1315	0.02643	7.343e-07	intergenic	TSEN15(dist=231354),C1orf21(dist=81452)
PCo1	12	chr12:86544266	rs76814080	86544266	C	T	0.04286	-0.1292	0.02599	7.5e-07	intronic	MGAT4C
PCo5	22	chr22:32321016	rs2413106	32321016	G	A	0.3525	0.1313	0.02642	7.622e-07	intergenic	SLC5A4-AS1(dist=47401),RFPL3(dist=33869)
PCo2	4	chr4:136800029	rs2634919	136800029	C	T	0.126	0.1297	0.02618	8.18e-07	ncRNA_intronic	LINC02511
PCo1	20	chr20:31286315	rs34960912	31286315	C	T	0.03503	-0.1288	0.02603	8.374e-07	intergenic	DEFB115(dist=26683),DEFB116(dist=16897)
PCo2	4	chr4:136786561	rs1460149	136786561	T	C	0.1226	0.1297	0.0262	8.378e-07	intergenic	LINC00613(dist=872881),LINC02511(dist=9341)
PCo8	6	chr6:142841888	rs6912129	142841888	G	A	0.2868	-0.1312	0.02655	8.65e-07	intronic	HIVEP2
PCo9	10	chr10:124233448	rs10901699	124233448	C	T	0.3635	-0.1311	0.02656	8.86e-07	intergenic	CHST15(dist=139841),OAT(dist=163855)
PCo7	3	chr3:111629377	rs144291458	111629377	G	A	0.01784	-0.1286	0.02605	9.012e-07	intronic	CD96
PCo9	21	chr21:41248593	rs2837992	41248593	T	C	0.161	-0.1319	0.02674	9.04e-07	intronic	BACE2
PCo3	4	chr4:111743682	rs183315248	111743682	C	T	0.0211	0.1295	0.02627	9.149e-07	intergenic	MIR297(dist=883035),FAM241A(dist=401715)
PCo6	1	chr1:3777166	rs11576246	3777166	C	T	0.4636	-0.1286	0.02609	9.195e-07	intergenic	SMIM1(dist=1184),LRRC47(dist=3054)
PCo5	22	chr22:32328838	rs5753982	32328838	G	A	0.3566	0.1306	0.02651	9.407e-07	intergenic	SLC5A4-AS1(dist=55223),RFPL3(dist=26047)
PCo3	1	chr1:41563462	rs35086023	41563462	A	C	0.01071	0.1291	0.02622	9.501e-07	intronic	HIVEP3
PCo3	1	chr1:41567989	rs34600414	41567989	T	C	0.01071	0.129	0.02621	9.532e-07	intronic	HIVEP3
PCo6	3	chr3:115183183	rs146838673	115183183	C	T	0.01142	-0.1284	0.02608	9.532e-07	intergenic	ZBTB20(dist=35903),GAP43(dist=440121)
PCo3	1	chr1:41571741	rs35408909	41571741	T	C	0.01071	0.129	0.02622	9.628e-07	intronic	HIVEP3
PCo3	1	chr1:41559481	rs17359220	41559481	T	C	0.01071	0.129	0.02622	9.63e-07	intronic	HIVEP3
PCo4	20	chr20:21281821	rs55934660	21281821	T	C	0.0218	-0.1298	0.02638	9.712e-07	intergenic	KIZ(dist=35201),XRN2(dist=21463)
PCo2	4	chr4:136808087	rs11936743	136808087	A	G	0.1246	0.1287	0.02617	9.726e-07	ncRNA_intronic	LINC02511
PCo5	22	chr22:32318227	rs7285170	32318227	G	A	0.3521	0.13	0.02644	9.967e-07	intergenic	SLC5A4-AS1(dist=44612),RFPL3(dist=36658)
PCo5	22	chr22:32310513	chr22:32310513	32310513	GGGGGGTGCCCT	G	0.341	0.1298	0.02645	1.039e-06	intergenic	SLC5A4-AS1(dist=36898),RFPL3(dist=44372)
PCo6	4	chr4:2776204	rs28696724	2776204	A	G	0.4704	-0.1296	0.02646	1.079e-06	intergenic	TNIP2(dist=19828),SH3BP2(dist=16819)
PCo2	17	chr17:46812189	chr17:46812189	46812189	C	CT	0.02748	0.1283	0.0262	1.083e-06	intronic	WNT3
PCo5	22	chr22:32316673	rs5753964	32316673	G	A	0.3546	0.1296	0.02646	1.093e-06	intergenic	SLC5A4-AS1(dist=43058),RFPL3(dist=38212)
PCo5	22	chr22:32315209	rs5753960	32315209	C	T	0.3571	0.1295	0.02647	1.106e-06	intergenic	SLC5A4-AS1(dist=41594),RFPL3(dist=39676)
PCo3	1	chr1:48287608	chr1:48287608	48287608	T	TTC	0.01143	0.1279	0.02615	1.118e-06	intergenic	SLC5A9(dist=38964),SPATA6(dist=7764)
PCo4	12	chr12:43670586	rs117009233	43670586	T	C	0.03681	-0.1287	0.02634	1.148e-06	intergenic	ADAMTS20(dist=118615),PUS7L(dist=58023)
PCo2	4	chr4:136770344	rs6842883	136770344	G	A	0.1221	0.1279	0.02617	1.154e-06	intergenic	LINC00613(dist=856664),LINC02511(dist=25558)
PCo9	2	chr2:122322886	rs80191087	122322886	C	A	0.05282	-0.1296	0.02655	1.172e-06	intergenic	TSN(dist=555034),LINC01826(dist=743270)
PCo2	4	chr4:136784086	rs28450237	136784086	T	C	0.12	0.1279	0.02621	1.182e-06	intergenic	LINC00613(dist=870406),LINC02511(dist=11816)
PCo5	22	chr22:32310511	rs149265729	32310511	C	CAT	0.3406	0.1289	0.02646	1.223e-06	intergenic	SLC5A4-AS1(dist=36896),RFPL3(dist=44374)
PCo3	11	chr11:113253271	rs117394443	113253271	T	C	0.03034	0.1273	0.02613	1.244e-06	intronic	NCAM1
PCo2	4	chr4:146775713	rs112826037	146775713	C	T	0.03712	0.1274	0.02618	1.262e-06	intronic	TTC29
PCo10	9	chr9:69229571	rs144175882	69229571	G	A	0.01393	0.1293	0.02657	1.264e-06	intronic	TJP2
PCo2	13	chr13:27676677	rs149865389	27676677	T	A	0.02429	0.1275	0.02621	1.274e-06	intergenic	POLR1D(dist=9255),GSX1(dist=115966)
Div_simpson	11	chr11:83158692	rs79390705	83158692	G	A	0.03712	-0.1281	0.02634	1.287e-06	intronic	PCF11
PCo5	22	chr22:32315530	rs5753962	32315530	G	A	0.359	0.1287	0.02647	1.29e-06	intergenic	SLC5A4-AS1(dist=41915),RFPL3(dist=39355)
PCo5	22	chr22:32313821	rs34898626	32313821	AG	A	0.3421	0.1288	0.02648	1.296e-06	intergenic	SLC5A4-AS1(dist=40206),RFPL3(dist=41064)
PCo3	12	chr12:74456294	rs148225849	74456294	T	C	0.02284	0.1274	0.02621	1.308e-06	intergenic	LOC100507377(dist=163663),ATXN7L3B(dist=81477)
PCo10	3	chr3:33462532	rs67449271	33462532	A	G	0.4575	-0.1289	0.02652	1.309e-06	intergenic	UBP1(dist=22127),CLASP2(dist=33714)
PCo9	10	chr10:124210421	rs4073270	124210421	A	T	0.3505	-0.1289	0.02652	1.309e-06	intergenic	CHST15(dist=116814),OAT(dist=186882)
PCo6	3	chr3:76677155	rs150872443	76677155	ACC	A	0.02427	-0.1267	0.02607	1.313e-06	intergenic	ZNF717(dist=891572),ROBO2(dist=362988)
PCo3	19	chr19:6668634	rs1565827	6668634	A	G	0.4807	0.128	0.02634	1.32e-06	intronic	TNFSF14
PCo9	2	chr2:122312465	rs76845845	122312465	T	C	0.05321	-0.1288	0.02656	1.379e-06	intergenic	TSN(dist=544613),LINC01826(dist=753691)
PCo8	20	chr20:10156892	rs80258345	10156892	C	T	0.05175	0.1287	0.02654	1.396e-06	ncRNA_intronic	SNAP25-AS1
PCo4	2	chr2:138152665	rs146441005	138152665	C	T	0.02213	-0.1271	0.02624	1.425e-06	intergenic	LINC01832(dist=46760),SPOPL(dist=349115)
PCo4	2	chr2:112046561	rs78641321	112046561	T	C	0.01107	-0.1271	0.02625	1.432e-06	intergenic	MERTK(dist=17193),TMEM87B(dist=8662)
Div_simpson	18	chr18:79197477	rs80248537	79197477	T	A	0.06674	-0.128	0.02645	1.447e-06	intronic	ATP9B
PCo9	2	chr2:122317640	rs75145251	122317640	G	A	0.05318	-0.1285	0.02656	1.452e-06	intergenic	TSN(dist=549788),LINC01826(dist=748516)
PCo9	2	chr2:122318638	rs78469860	122318638	G	A	0.05318	-0.1285	0.02656	1.452e-06	intergenic	TSN(dist=550786),LINC01826(dist=747518)
PCo5	22	chr22:32313106	rs5749396	32313106	T	C	0.3344	0.1281	0.02648	1.461e-06	intergenic	SLC5A4-AS1(dist=39491),RFPL3(dist=41779)
PCo6	1	chr1:25653157	rs141894828	25653157	A	G	0.0125	-0.126	0.02604	1.462e-06	intronic	MAN1C1
PCo9	2	chr2:122312134	rs75698420	122312134	C	T	0.05321	-0.1284	0.02656	1.483e-06	intergenic	TSN(dist=544282),LINC01826(dist=754022)
PCo10	3	chr3:33462305	rs73051577	33462305	T	G	0.4575	-0.1284	0.02657	1.487e-06	intergenic	UBP1(dist=21900),CLASP2(dist=33941)
PCo9	2	chr2:122329178	rs12611833	122329178	C	G	0.05389	-0.1284	0.02657	1.491e-06	intergenic	TSN(dist=561326),LINC01826(dist=736978)
PCo9	2	chr2:122312459	rs78714102	122312459	C	T	0.05318	-0.1283	0.02655	1.499e-06	intergenic	TSN(dist=544607),LINC01826(dist=753697)
PCo8	6	chr6:142828906	rs9373363	142828906	G	A	0.3219	-0.1281	0.0265	1.502e-06	intronic	HIVEP2
PCo3	7	chr7:36459284	rs74747485	36459284	T	C	0.01036	0.1268	0.02625	1.518e-06	intergenic	ANLN(dist=5493),AOAH(dist=53657)
PCo9	2	chr2:122318373	rs75989547	122318373	G	T	0.05282	-0.1282	0.02656	1.529e-06	intergenic	TSN(dist=550521),LINC01826(dist=747783)
Div_simpson	6	chr6:102024813	rs181611914	102024813	G	A	0.01074	-0.1273	0.02638	1.539e-06	intronic	GRIK2
PCo9	11	chr11:20201157	rs11025438	20201157	C	T	0.379	0.129	0.02672	1.54e-06	intergenic	DBX1(dist=40833),HTATIP2(dist=162528)
PCo3	11	chr11:91577976	rs186534425	91577976	G	C	0.01249	0.1262	0.02616	1.56e-06	intergenic	DISC1FP1(dist=662924),FAT3(dist=774120)
PCo5	22	chr22:32323062	rs5753974	32323062	T	C	0.3544	0.1278	0.0265	1.563e-06	intergenic	SLC5A4-AS1(dist=49447),RFPL3(dist=31823)
PCo5	22	chr22:32323217	rs5753976	32323217	C	G	0.3636	0.1288	0.02671	1.58e-06	intergenic	SLC5A4-AS1(dist=49602),RFPL3(dist=31668)
PCo1	12	chr12:114916044	rs10744835	114916044	A	G	0.1431	-0.1261	0.02617	1.597e-06	intergenic	TBX3(dist=231880),MED13L(dist=1042532)
PCo3	5	chr5:129706597	chr5:129706597	129706597	A	AGTT	0.01857	0.1262	0.0262	1.629e-06	intronic	ADAMTS19
PCo2	13	chr13:113558205	rs74116219	113558205	C	T	0.1046	-0.1261	0.02619	1.632e-06	intergenic	TMCO3(dist=7976),TFDP1(dist=26536)
PCo1	12	chr12:114930982	rs7964325	114930982	C	G	0.1407	-0.126	0.02618	1.641e-06	intergenic	TBX3(dist=246818),MED13L(dist=1027594)
PCo2	13	chr13:27698179	rs142514126	27698179	A	G	0.02463	0.126	0.02619	1.662e-06	intergenic	POLR1D(dist=30757),GSX1(dist=94464)
PCo10	10	chr10:110819643	rs75028078	110819643	T	G	0.02034	-0.1277	0.02655	1.672e-06	intronic	RBM20
Div_simpson	16	chr16:58867882	chr16:58867882	58867882	A	T	0.03571	-0.1267	0.02636	1.683e-06	intergenic	GOT2(dist=133525),APOOP5(dist=886259)
PCo4	1	chr1:226079773	rs12138509	226079773	T	C	0.4247	-0.1266	0.02633	1.689e-06	intergenic	H3F3A(dist=7771),LINC01703(dist=3802)
PCo9	2	chr2:122329439	rs762296171	122329439	G	GT	0.05353	-0.1278	0.02658	1.69e-06	intergenic	TSN(dist=561587),LINC01826(dist=736717)
PCo4	4	chr4:22285541	rs143259465	22285541	A	AATAAAC	0.4964	-0.1272	0.02646	1.701e-06	intergenic	KCNIP4(dist=336790),LOC100505912(dist=41825)
PCo10	20	chr20:23070154	rs2144939	23070154	A	G	0.2873	0.128	0.02663	1.702e-06	intergenic	THBD(dist=20490),CD93(dist=9202)
PCo10	3	chr3:33462752	rs66660746	33462752	T	C	0.4565	-0.1276	0.02654	1.707e-06	intergenic	UBP1(dist=22347),CLASP2(dist=33494)
PCo1	12	chr12:86639090	rs76572332	86639090	T	G	0.04425	-0.1248	0.02598	1.712e-06	intronic	MGAT4C
Div_simpson	7	chr7:36317473	rs117750382	36317473	G	A	0.01036	-0.1264	0.0263	1.716e-06	intergenic	EEPD1(dist=15930),KIAA0895(dist=6677)
PCo1	12	chr12:114927744	rs7970471	114927744	A	T	0.1432	-0.1258	0.02619	1.72e-06	intergenic	TBX3(dist=243580),MED13L(dist=1030832)
PCo4	15	chr15:60930539	rs117662342	60930539	A	G	0.01213	-0.127	0.02646	1.746e-06	intronic	RORA
PCo1	12	chr12:86593665	rs77738052	86593665	C	T	0.04532	-0.1247	0.02598	1.768e-06	intronic	MGAT4C
PCo9	2	chr2:122308386	rs76086654	122308386	T	C	0.05353	-0.1275	0.02657	1.77e-06	intergenic	TSN(dist=540534),LINC01826(dist=757770)
PCo9	2	chr2:122320647	rs78918411	122320647	G	A	0.05286	-0.1274	0.02657	1.79e-06	intergenic	TSN(dist=552795),LINC01826(dist=745509)
PCo2	17	chr17:46831395	rs62071979	46831395	A	G	0.02609	0.126	0.02627	1.797e-06	intergenic	WNT3(dist=12635),WNT9B(dist=20191)
Div_simpson	13	chr13:91610737	rs17420943	91610737	T	C	0.09458	-0.1259	0.02627	1.808e-06	intronic	GPC5
PCo6	6	chr6:164875635	rs149126798	164875635	A	G	0.01535	-0.1255	0.02618	1.82e-06	intergenic	MEAT6(dist=53572),C6orf118(dist=404029)
PCo1	8	chr8:10558507	rs6601491	10558507	G	A	0.2891	-0.1246	0.02601	1.836e-06	intergenic	PRSS55(dist=4341),RP1L1(dist=47843)
PCo4	8	chr8:6313068	rs7831953	6313068	C	T	0.4753	0.1271	0.02652	1.836e-06	intergenic	CSMD1(dist=1318262),LOC100287015(dist=90488)
PCo1	12	chr12:114907176	rs1955104	114907176	A	C	0.1934	-0.125	0.0261	1.853e-06	intergenic	TBX3(dist=223012),MED13L(dist=1051400)
PCo1	12	chr12:86617718	rs77082486	86617718	T	A	0.04232	-0.1248	0.02605	1.853e-06	intronic	MGAT4C
PCo9	2	chr2:122329041	rs12611801	122329041	A	G	0.05389	-0.1271	0.02656	1.876e-06	intergenic	TSN(dist=561189),LINC01826(dist=737115)
PCo6	1	chr1:3790892	rs34679063	3790892	G	GC	0.3121	-0.1247	0.02609	1.936e-06	intronic	LRRC47
PCo9	2	chr2:122301495	rs78340567	122301495	AG	A	0.0525	-0.1271	0.02658	1.938e-06	intergenic	TSN(dist=533643),LINC01826(dist=764661)
PCo3	14	chr14:23416508	rs76614781	23416508	A	G	0.0625	0.1251	0.02619	1.953e-06	ncRNA_intronic	MHRT
PCo9	8	chr8:26840954	rs472865	26840954	T	C	0.3229	0.1268	0.02654	1.963e-06	intronic	ADRA1A
PCo6	4	chr4:121233427	rs78686652	121233427	G	A	0.0232	-0.1246	0.02608	1.964e-06	intergenic	TNIP3(dist=5961),QRFPR(dist=95215)
PCo1	12	chr12:86577176	rs60170075	86577176	T	C	0.04432	-0.1242	0.026	1.973e-06	intronic	MGAT4C
PCo1	7	chr7:153004756	rs62495693	153004756	G	A	0.07245	0.124	0.02597	1.993e-06	intergenic	ACTR3B(dist=149377),LINC01287(dist=395163)
PCo4	20	chr20:21281641	rs17736818	21281641	C	A	0.02179	-0.1258	0.02636	2.007e-06	intergenic	KIZ(dist=35021),XRN2(dist=21643)
PCo5	15	chr15:27338513	rs73365226	27338513	A	G	0.01071	-0.1262	0.02645	2.012e-06	intronic	GABRG3
PCo6	12	chr12:31633426	rs7967518	31633426	A	G	0.05924	-0.1243	0.02606	2.021e-06	intergenic	DENND5B-AS1(dist=18075),ETFBKMT(dist=13734)
PCo4	8	chr8:6313134	rs7828434	6313134	G	A	0.4757	0.1268	0.02658	2.05e-06	intergenic	CSMD1(dist=1318328),LOC100287015(dist=90422)
PCo5	15	chr15:27334696	rs73365211	27334696	A	G	0.01071	-0.1261	0.02645	2.05e-06	intronic	GABRG3
PCo9	2	chr2:122320542	rs74573556	122320542	G	T	0.05318	-0.1267	0.02656	2.05e-06	intergenic	TSN(dist=552690),LINC01826(dist=745614)
Div_simpson	2	chr2:40125173	rs759444	40125173	A	T	0.1448	-0.1255	0.02633	2.052e-06	ncRNA_intronic	SLC8A1-AS1
PCo1	12	chr12:114921619	rs7977406	114921619	A	G	0.1417	-0.1246	0.02615	2.088e-06	intergenic	TBX3(dist=237455),MED13L(dist=1036957)
PCo1	20	chr20:31256007	rs34298837	31256007	T	A	0.03464	-0.1241	0.02605	2.089e-06	intergenic	FRG1BP(dist=836165),DEFB115(dist=1657)
PCo1	4	chr4:47705274	rs141555397	47705274	T	G	0.04497	-0.1239	0.026	2.098e-06	intronic	CORIN
PCo9	2	chr2:122317798	rs78461701	122317798	G	A	0.05389	-0.1265	0.02657	2.137e-06	intergenic	TSN(dist=549946),LINC01826(dist=748358)
PCo6	1	chr1:3784585	chr1:3784585	3784585	CA	C	0.3169	-0.1243	0.02611	2.14e-06	intronic	LRRC47
PCo9	2	chr2:122314147	rs79060201	122314147	C	T	0.05353	-0.1264	0.02656	2.149e-06	intergenic	TSN(dist=546295),LINC01826(dist=752009)
PCo9	2	chr2:122325180	rs76938107	122325180	C	T	0.05353	-0.1264	0.02656	2.149e-06	intergenic	TSN(dist=557328),LINC01826(dist=740976)
PCo5	16	chr16:22359324	rs149441397	22359324	A	G	0.01179	-0.1257	0.02642	2.15e-06	intronic	CDR2
PCo9	2	chr2:122321231	rs79023259	122321231	A	T	0.05357	-0.1263	0.02657	2.205e-06	intergenic	TSN(dist=553379),LINC01826(dist=744925)
Div_simpson	2	chr2:40126830	rs4614975	40126830	C	G	0.1513	-0.1252	0.02634	2.211e-06	ncRNA_intronic	SLC8A1-AS1
PCo4	1	chr1:113168102	rs148846557	113168102	GGTCT	G	0.01071	-0.1251	0.02632	2.229e-06	intergenic	LRIG2(dist=42900),LOC643441(dist=28679)
PCo1	12	chr12:86644408	rs184967275	86644408	A	C	0.04425	-0.1236	0.02601	2.23e-06	intronic	MGAT4C
PCo5	22	chr22:32328368	rs5753979	32328368	T	C	0.3539	0.1258	0.02649	2.267e-06	intergenic	SLC5A4-AS1(dist=54753),RFPL3(dist=26517)
PCo1	3	chr3:119273090	rs7643898	119273090	A	T	0.2264	-0.1247	0.02626	2.279e-06	ncRNA_intronic	B4GALT4-AS1
PCo6	16	chr16:84287188	rs11861340	84287188	A	G	0.1674	0.1244	0.0262	2.288e-06	intergenic	KCNG4(dist=47438),WFDC1(dist=7518)
PCo1	12	chr12:86560461	rs4309213	86560461	C	G	0.04607	-0.1233	0.02599	2.304e-06	intronic	MGAT4C
PCo1	8	chr8:10559686	rs28707639	10559686	T	C	0.2516	-0.1235	0.02603	2.305e-06	intergenic	PRSS55(dist=5520),RP1L1(dist=46664)
PCo6	12	chr12:31485470	rs793173	31485470	T	C	0.1288	-0.1238	0.02609	2.314e-06	intronic	DENND5B
PCo6	16	chr16:84287168	rs11865624	84287168	C	T	0.17	0.1244	0.02622	2.321e-06	intergenic	KCNG4(dist=47418),WFDC1(dist=7538)
PCo3	11	chr11:91484442	rs182651552	91484442	C	T	0.01178	0.1242	0.02618	2.323e-06	intergenic	DISC1FP1(dist=569390),FAT3(dist=867654)
PCo6	14	chr14:72811999	rs139590354	72811999	T	C	0.01214	-0.124	0.02614	2.329e-06	intronic	DPF3
Div_simpson	6	chr6:102010486	rs183210766	102010486	T	C	0.01002	-0.1251	0.02639	2.347e-06	intronic	GRIK2
PCo3	6	chr6:86773428	rs145855117	86773428	G	A	0.06103	0.1244	0.02625	2.351e-06	intergenic	SNHG5(dist=1094695),HTR1E(dist=163878)
PCo1	12	chr12:114942588	rs10850408	114942588	T	C	0.1463	-0.1239	0.02614	2.353e-06	intergenic	TBX3(dist=258424),MED13L(dist=1015988)
PCo4	4	chr4:22285548	rs56362004	22285548	A	T	0.4953	-0.1252	0.02642	2.388e-06	intergenic	KCNIP4(dist=336797),LOC100505912(dist=41818)
PCo4	5	chr5:139671430	rs10040658	139671430	A	G	0.128	-0.1253	0.02645	2.39e-06	intronic	CXXC5
PCo9	2	chr2:122317476	rs112950556	122317476	GTATC	G	0.05246	-0.1258	0.02656	2.402e-06	intergenic	TSN(dist=549624),LINC01826(dist=748680)
PCo2	13	chr13:113647777	rs7996948	113647777	T	C	0.1046	-0.1249	0.02637	2.407e-06	intergenic	TFDP1(dist=6304),ATP4B(dist=1029)
PCo1	12	chr12:86629471	rs138095440	86629471	T	C	0.04461	-0.1231	0.026	2.427e-06	intronic	MGAT4C
PCo6	13	chr13:70999120	rs76880425	70999120	A	G	0.01286	-0.1237	0.02613	2.436e-06	intergenic	ATXN8OS(dist=859367),LINC00348(dist=16021)
Div_simpson	8	chr8:5623930	rs117732697	5623930	A	C	0.05857	-0.124	0.0262	2.453e-06	intergenic	CSMD1(dist=629124),LOC100287015(dist=779626)
PCo1	12	chr12:86553816	rs74348933	86553816	A	C	0.04461	-0.123	0.026	2.462e-06	intronic	MGAT4C
PCo1	12	chr12:114903988	rs759935508	114903988	T	TAGG	0.1057	-0.1234	0.02609	2.476e-06	intergenic	TBX3(dist=219824),MED13L(dist=1054588)
PCo9	10	chr10:124230518	rs879030561	124230518	T	C	0.3589	-0.1256	0.02656	2.476e-06	intergenic	CHST15(dist=136911),OAT(dist=166785)
PCo4	10	chr10:44563769	rs17156626	44563769	C	T	0.01322	-0.1247	0.02637	2.488e-06	intergenic	CXCL12(dist=178672),TMEM72-AS1(dist=247255)
PCo1	12	chr12:86637136	rs76326409	86637136	G	A	0.04464	-0.123	0.02601	2.491e-06	intronic	MGAT4C
PCo3	3	chr3:125409956	rs78726569	125409956	G	A	0.01213	0.1237	0.02617	2.532e-06	intergenic	ZNF148(dist=34602),SNX4(dist=36688)
PCo9	2	chr2:122309311	rs78284764	122309311	A	T	0.05318	-0.1255	0.02656	2.549e-06	intergenic	TSN(dist=541459),LINC01826(dist=756845)
PCo9	2	chr2:122316188	rs748488327	122316188	T	TAAAAG	0.05318	-0.1255	0.02656	2.549e-06	intergenic	TSN(dist=548336),LINC01826(dist=749968)
PCo4	5	chr5:164373286	rs141290129	164373286	A	G	0.01035	-0.1245	0.02636	2.573e-06	intergenic	MAT2B(dist=853933),LINC02143(dist=75136)
PCo6	2	chr2:80059043	rs74797317	80059043	C	A	0.01035	-0.1233	0.02612	2.579e-06	intronic	CTNNA2
PCo9	2	chr2:122321656	rs75519534	122321656	G	A	0.05325	-0.1255	0.02657	2.59e-06	intergenic	TSN(dist=553804),LINC01826(dist=744500)
Div_simpson	4	chr4:109802411	rs3806820	109802411	G	A	0.06852	-0.1238	0.02622	2.601e-06	upstream	CFI(dist=186)
PCo1	12	chr12:86622210	rs116576305	86622210	G	A	0.04461	-0.1227	0.02599	2.605e-06	intronic	MGAT4C
PCo1	12	chr12:114904126	rs73207979	114904126	G	A	0.09676	-0.1232	0.02612	2.614e-06	intergenic	TBX3(dist=219962),MED13L(dist=1054450)
PCo3	14	chr14:59227214	rs5809021	59227214	G	GC	0.4732	0.1237	0.02621	2.621e-06	intronic	DAAM1
PCo9	2	chr2:122299998	rs80083403	122299998	G	A	0.05318	-0.1254	0.02657	2.626e-06	intergenic	TSN(dist=532146),LINC01826(dist=766158)
PCo8	11	chr11:36246361	rs180785217	36246361	A	T	0.01178	-0.1256	0.02663	2.637e-06	intergenic	LDLRAD3(dist=14225),COMMD9(dist=25931)
PCo3	11	chr11:59846935	rs77558100	59846935	A	G	0.02998	0.124	0.02631	2.683e-06	intergenic	GIF(dist=1434),TCN1(dist=5873)
PCo6	4	chr4:39487579	rs2608840	39487579	A	G	0.1799	-0.1228	0.02607	2.718e-06	intergenic	LOC401127(dist=5676),UGDH(dist=11176)
PCo9	2	chr2:122308057	rs78192907	122308057	T	G	0.05318	-0.1252	0.02658	2.728e-06	intergenic	TSN(dist=540205),LINC01826(dist=758099)
PCo3	14	chr14:59225702	rs35187550	59225702	TG	T	0.4761	0.1235	0.02624	2.749e-06	intronic	DAAM1
Div_Shannon	7	chr7:18798993	rs12531908	18798993	A	G	0.3192	-0.1213	0.02577	2.755e-06	intronic	HDAC9
PCo3	14	chr14:52197474	rs150999938	52197474	G	T	0.01001	0.1235	0.02624	2.759e-06	intergenic	NID2(dist=128246),PTGDR(dist=70239)
PCo1	22	chr22:47884992	rs2064806	47884992	T	C	0.2723	-0.123	0.02614	2.764e-06	intergenic	LOC284930(dist=29392),MIR3201(dist=389372)
PCo9	2	chr2:122330044	rs74642792	122330044	A	C	0.0546	-0.125	0.02657	2.772e-06	intergenic	TSN(dist=562192),LINC01826(dist=736112)
PCo3	4	chr4:27746382	rs61790525	27746382	T	C	0.05782	0.1232	0.02618	2.783e-06	intergenic	LINC02261(dist=464157),MIR4275(dist=1073200)
PCo1	12	chr12:86410115	rs140735936	86410115	G	T	0.04286	-0.1223	0.02601	2.814e-06	intronic	MGAT4C
PCo6	12	chr12:31459112	rs2682680	31459112	C	T	0.1311	-0.1227	0.0261	2.865e-06	intronic	DENND5B
PCo6	4	chr4:39486457	rs2608839	39486457	G	A	0.1824	-0.1224	0.02604	2.873e-06	intergenic	LOC401127(dist=4554),UGDH(dist=12298)
PCo9	10	chr10:124216372	rs36164899	124216372	G	C	0.3614	-0.1248	0.02655	2.873e-06	intergenic	CHST15(dist=122765),OAT(dist=180931)
PCo7	10	chr10:7705192	rs76983422	7705192	C	G	0.05211	0.122	0.02598	2.895e-06	intronic	ITIH2
PCo6	7	chr7:74054239	rs545147333	74054239	A	G	0.01677	-0.1226	0.02611	2.9e-06	intronic	ELN
PCo6	2	chr2:165160655	rs185634608	165160655	G	T	0.02784	-0.1223	0.02604	2.907e-06	intronic	SCN3A
PCo1	12	chr12:86506375	rs150938025	86506375	G	T	0.04354	-0.1221	0.026	2.912e-06	intronic	MGAT4C
PCo4	16	chr16:89023733	rs142974136	89023733	T	C	0.02975	-0.125	0.02661	2.923e-06	intergenic	CBFA2T3(dist=46637),ACSF3(dist=70076)
PCo8	6	chr6:142835226	rs198645	142835226	T	A	0.3301	-0.1245	0.02651	2.929e-06	intronic	HIVEP2
PCo3	1	chr1:41613864	rs34366948	41613864	G	C	0.02284	0.1226	0.02612	2.933e-06	intronic	HIVEP3
PCo3	1	chr1:41614292	rs34697804	41614292	G	C	0.02284	0.1226	0.02612	2.933e-06	intronic	HIVEP3
PCo8	19	chr19:45032778	rs10424046	45032778	C	G	0.4921	-0.1247	0.02655	2.933e-06	intronic	RELB
PCo1	3	chr3:119285891	rs11710080	119285891	T	C	0.2221	-0.1231	0.02623	2.936e-06	ncRNA_intronic	B4GALT4-AS1
PCo9	2	chr2:122331564	rs78582540	122331564	G	C	0.05496	-0.1248	0.02658	2.938e-06	intergenic	TSN(dist=563712),LINC01826(dist=734592)
PCo4	20	chr20:21321353	rs202834	21321353	A	G	0.02109	-0.124	0.02641	2.942e-06	intronic	XRN2
Div_simpson	4	chr4:129906323	rs4447877	129906323	A	G	0.06817	-0.1234	0.0263	2.945e-06	ncRNA_intronic	LINC02465
PCo4	4	chr4:22286251	rs2047620	22286251	T	C	0.4829	-0.1238	0.02638	2.95e-06	intergenic	KCNIP4(dist=337500),LOC100505912(dist=41115)
PCo3	1	chr1:41547551	rs12738987	41547551	T	C	0.01146	0.1233	0.02627	2.971e-06	intronic	HIVEP3
Div_simpson	10	chr10:44397659	chr10:44397659	44397659	C	CA	0.24	-0.1236	0.02635	3.009e-06	intergenic	CXCL12(dist=12562),TMEM72-AS1(dist=413365)
PCo7	17	chr17:70671113	rs2009779	70671113	T	C	0.1612	0.1218	0.026	3.049e-06	intergenic	KCNJ2(dist=491071),CASC17(dist=426661)
Div_Shannon	16	chr16:58867882	chr16:58867882	58867882	A	T	0.03571	-0.1207	0.02574	3.054e-06	intergenic	GOT2(dist=133525),APOOP5(dist=886259)
PCo1	12	chr12:86522782	rs77527253	86522782	G	A	0.04354	-0.1219	0.02601	3.055e-06	intronic	MGAT4C
PCo9	11	chr11:20201173	rs11606812	20201173	T	A	0.2741	0.1255	0.02678	3.059e-06	intergenic	DBX1(dist=40849),HTATIP2(dist=162512)
Div_simpson	10	chr10:44395069	rs1108537	44395069	C	G	0.2386	-0.1234	0.02632	3.06e-06	intergenic	CXCL12(dist=9972),TMEM72-AS1(dist=415955)
PCo9	2	chr2:122331090	rs113569210	122331090	C	G	0.0546	-0.1246	0.02659	3.066e-06	intergenic	TSN(dist=563238),LINC01826(dist=735066)
PCo9	10	chr10:124222497	chr10:124222497	124222497	C	A	0.361	-0.1245	0.02658	3.073e-06	intergenic	CHST15(dist=128890),OAT(dist=174806)
PCo4	1	chr1:226078739	rs10915928	226078739	G	A	0.4211	-0.1233	0.02632	3.079e-06	intergenic	H3F3A(dist=6737),LINC01703(dist=4836)
PCo3	16	chr16:74717929	rs73614661	74717929	C	G	0.04828	0.1227	0.02619	3.088e-06	intronic	FA2H
PCo4	14	chr14:21618612	rs7492303	21618612	A	G	0.1507	0.1233	0.02632	3.101e-06	intergenic	OR10G3(dist=47868),OR10G2(dist=15224)
PCo4	10	chr10:9799692	rs117170363	9799692	G	A	0.01035	-0.1233	0.02632	3.11e-06	intergenic	LOC101928272(dist=504099),LOC101928298(dist=259030)
Div_Shannon	4	chr4:25541671	chr4:25541671	25541671	A	AAG	0.1105	-0.1207	0.02577	3.123e-06	ncRNA_intronic	LOC101929161
PCo9	2	chr2:122315817	rs79854663	122315817	G	C	0.05282	-0.1243	0.02655	3.127e-06	intergenic	TSN(dist=547965),LINC01826(dist=750339)
Div_Shannon	1	chr1:43050403	rs34816785	43050403	T	A	0.08607	0.1205	0.02574	3.128e-06	intergenic	SLC2A1-AS1(dist=67045),FAM183A(dist=97520)
PCo6	1	chr1:3789974	rs9424284	3789974	T	C	0.3206	-0.1229	0.02626	3.143e-06	intronic	LRRC47
PCo6	12	chr12:31642409	chr12:31642409	31642409	C	CCT	0.05817	-0.1221	0.02608	3.149e-06	intergenic	DENND5B-AS1(dist=27058),ETFBKMT(dist=4751)
PCo2	2	chr2:48950802	chr2:48950802	48950802	A	AC	0.01107	0.1238	0.02646	3.166e-06	intergenic	STON1-GTF2A1L(dist=174285),FSHR(dist=11355)
Div_simpson	6	chr6:20971909	rs147551496	20971909	G	T	0.02998	-0.1234	0.02637	3.187e-06	intronic	CDKAL1
PCo9	2	chr2:122327390	rs79445980	122327390	A	C	0.0546	-0.1243	0.02658	3.188e-06	intergenic	TSN(dist=559538),LINC01826(dist=738766)
PCo1	12	chr12:86598160	rs4427624	86598160	T	G	0.04487	-0.1221	0.02611	3.191e-06	intronic	MGAT4C
PCo9	2	chr2:122300757	rs12616948	122300757	A	T	0.05389	-0.1243	0.02658	3.192e-06	intergenic	TSN(dist=532905),LINC01826(dist=765399)
Div_simpson	7	chr7:36350314	rs75501585	36350314	G	A	0.01035	-0.123	0.0263	3.202e-06	intronic	KIAA0895
Div_simpson	3	chr3:125409956	rs78726569	125409956	G	A	0.01213	-0.1227	0.02623	3.221e-06	intergenic	ZNF148(dist=34602),SNX4(dist=36688)
PCo9	2	chr2:122327481	rs80284086	122327481	A	G	0.05425	-0.1242	0.02657	3.221e-06	intergenic	TSN(dist=559629),LINC01826(dist=738675)
PCo9	2	chr2:122330164	rs57662040	122330164	C	T	0.05425	-0.1242	0.02657	3.221e-06	intergenic	TSN(dist=562312),LINC01826(dist=735992)
PCo9	2	chr2:122316959	rs58393419	122316959	A	G	0.05218	-0.1241	0.02657	3.281e-06	intergenic	TSN(dist=549107),LINC01826(dist=749197)
PCo6	1	chr1:3776546	rs9424313	3776546	C	A	0.4635	-0.1223	0.02618	3.288e-06	downstream	SMIM1(dist=564)
PCo3	6	chr6:86690361	rs145280436	86690361	G	T	0.06031	0.1227	0.02626	3.295e-06	intergenic	SNHG5(dist=1011628),HTR1E(dist=246945)
PCo6	1	chr1:3783652	rs12563491	3783652	C	T	0.46	-0.1219	0.02611	3.312e-06	intronic	LRRC47
PCo9	10	chr10:124232900	rs7068439	124232900	C	G	0.3617	-0.1242	0.0266	3.326e-06	intergenic	CHST15(dist=139293),OAT(dist=164403)
PCo6	3	chr3:115182371	rs149917454	115182371	A	G	0.01179	-0.122	0.02613	3.335e-06	intergenic	ZBTB20(dist=35091),GAP43(dist=440933)
PCo6	12	chr12:31576630	rs1259389	31576630	C	T	0.1341	-0.1219	0.02612	3.363e-06	intronic	DENND5B
PCo3	1	chr1:41536765	rs71652193	41536765	A	C	0.01035	0.1223	0.02622	3.377e-06	intronic	HIVEP3
PCo8	16	chr16:63066386	rs190182321	63066386	G	T	0.01392	-0.1239	0.02656	3.38e-06	intergenic	CDH8(dist=1029551),CDH11(dist=1877367)
PCo6	11	chr11:81275763	rs10501500	81275763	C	T	0.1794	-0.1224	0.02625	3.406e-06	intergenic	LOC101928944(dist=512960),MIR4300HG(dist=604088)
Div_simpson	4	chr4:129875770	rs149389569	129875770	T	C	0.06745	-0.1227	0.02632	3.413e-06	ncRNA_intronic	LINC02465
PCo8	11	chr11:68410146	rs4988322	68410146	C	T	0.05115	-0.125	0.0268	3.428e-06	intronic	LRP5
PCo6	16	chr16:84286238	rs58150951	84286238	A	G	0.1731	0.1222	0.02621	3.445e-06	intergenic	KCNG4(dist=46488),WFDC1(dist=8468)
PCo9	21	chr21:41271918	rs12483323	41271918	T	C	0.1589	-0.1244	0.0267	3.449e-06	intronic	BACE2
PCo9	2	chr2:122327978	rs74369048	122327978	A	G	0.05436	-0.124	0.0266	3.449e-06	intergenic	TSN(dist=560126),LINC01826(dist=738178)
PCo1	12	chr12:86617174	rs74536042	86617174	T	C	0.04532	-0.1211	0.02599	3.461e-06	intronic	MGAT4C
PCo3	4	chr4:27752288	rs2170885	27752288	T	C	0.05893	0.122	0.02618	3.47e-06	intergenic	LINC02261(dist=470063),MIR4275(dist=1067294)
PCo7	4	chr4:37695457	rs78057518	37695457	T	C	0.01179	-0.1208	0.02592	3.476e-06	intergenic	RELL1(dist=9080),PGM2(dist=131203)
PCo6	12	chr12:31629943	rs3850970	31629943	G	A	0.252	-0.1214	0.02606	3.481e-06	intergenic	DENND5B-AS1(dist=14592),ETFBKMT(dist=17217)
Div_simpson	3	chr3:24241491	rs9849581	24241491	C	T	0.05504	-0.1223	0.02626	3.487e-06	intronic	THRB
PCo8	10	chr10:15607711	rs2298033	15607711	A	G	0.06924	-0.1239	0.0266	3.494e-06	exonic	ITGA8
PCo6	1	chr1:167916426	rs147416467	167916426	T	C	0.05893	0.1214	0.02606	3.509e-06	downstream	MPC2(dist=249)
PCo2	4	chr4:146746519	rs1509329	146746519	A	T	0.03498	0.1219	0.02618	3.538e-06	intronic	TTC29
Div_simpson	4	chr4:77154681	rs4544732	77154681	T	C	0.424	-0.1225	0.02631	3.541e-06	intergenic	CCNI(dist=78709),CCNG2(dist=2523)
PCo8	18	chr18:5379070	rs3926156	5379070	C	G	0.1031	-0.1234	0.02651	3.542e-06	intergenic	ZBTB14(dist=82017),EPB41L3(dist=13206)
PCo9	11	chr11:20200212	rs1520890	20200212	G	A	0.3796	0.1242	0.02669	3.553e-06	intergenic	DBX1(dist=39888),HTATIP2(dist=163473)
PCo5	15	chr15:27330661	rs114991663	27330661	G	A	0.01106	-0.1232	0.02646	3.555e-06	intronic	GABRG3
PCo5	15	chr15:27331781	rs73363196	27331781	T	C	0.01106	-0.1232	0.02646	3.555e-06	intronic	GABRG3
PCo5	15	chr15:27332068	rs73363200	27332068	G	A	0.01106	-0.1232	0.02646	3.555e-06	intronic	GABRG3
PCo5	15	chr15:27332171	rs73363202	27332171	C	G	0.01106	-0.1232	0.02646	3.555e-06	intronic	GABRG3
PCo9	2	chr2:122315985	rs80186014	122315985	G	A	0.05393	-0.1237	0.02658	3.567e-06	intergenic	TSN(dist=548133),LINC01826(dist=750171)
PCo10	6	chr6:102192766	rs533143639	102192766	A	G	0.01178	0.124	0.02664	3.568e-06	intergenic	GRIK2(dist=122683),NONE(dist=NONE)
PCo5	15	chr15:27333373	rs73365206	27333373	A	G	0.01107	-0.1232	0.02647	3.574e-06	intronic	GABRG3
PCo8	11	chr11:68411657	rs2242339	68411657	T	C	0.05004	-0.1243	0.02671	3.578e-06	intronic	LRP5
PCo9	11	chr11:20192409	rs11025430	20192409	A	G	0.3762	0.1243	0.02672	3.583e-06	intergenic	DBX1(dist=32085),HTATIP2(dist=171276)
PCo1	12	chr12:86573056	rs77291748	86573056	C	G	0.04425	-0.121	0.026	3.587e-06	intronic	MGAT4C
PCo9	2	chr2:122319063	rs57482835	122319063	T	G	0.05429	-0.1238	0.0266	3.587e-06	intergenic	TSN(dist=551211),LINC01826(dist=747093)
PCo1	12	chr12:86557477	rs114778104	86557477	T	C	0.04506	-0.1211	0.02604	3.592e-06	intronic	MGAT4C
PCo9	2	chr2:122324711	rs79924537	122324711	A	T	0.05318	-0.1236	0.02657	3.599e-06	intergenic	TSN(dist=556859),LINC01826(dist=741445)
PCo8	4	chr4:167404971	rs13106354	167404971	A	T	0.3041	-0.1238	0.02661	3.618e-06	intergenic	SPOCK3(dist=170381),ANXA10(dist=687566)
Div_simpson	5	chr5:147077251	rs554095414	147077251	A	G	0.0148	-0.123	0.02645	3.642e-06	intronic	PPP2R2B
PCo10	6	chr6:103490586	rs138537789	103490586	T	A	0.01823	0.1237	0.02661	3.642e-06	intergenic	GRIK2(dist=1420503),HACE1(dist=1237507)
PCo10	3	chr3:4066015	rs795730	4066015	C	T	0.05817	0.123	0.02647	3.682e-06	intergenic	LRRN1(dist=216181),SETMAR(dist=237289)
PCo1	12	chr12:86531603	rs75504167	86531603	G	A	0.04354	-0.1208	0.026	3.69e-06	intronic	MGAT4C
PCo10	6	chr6:103465001	rs117692869	103465001	T	C	0.01749	0.1237	0.02662	3.691e-06	intergenic	GRIK2(dist=1394918),HACE1(dist=1263092)
PCo1	12	chr12:114932542	rs7959016	114932542	G	A	0.1433	-0.1219	0.02623	3.695e-06	intergenic	TBX3(dist=248378),MED13L(dist=1026034)
PCo1	12	chr12:86624172	rs80139319	86624172	G	C	0.04461	-0.1208	0.026	3.697e-06	intronic	MGAT4C
PCo9	21	chr21:41247730	rs914186	41247730	G	A	0.1664	-0.1245	0.02679	3.715e-06	intronic	BACE2
PCo2	4	chr4:136771557	rs2011114	136771557	G	T	0.1235	0.1218	0.02622	3.742e-06	intergenic	LINC00613(dist=857877),LINC02511(dist=24345)
PCo5	6	chr6:161739805	rs3019451	161739805	T	A	0.1099	-0.1226	0.0264	3.748e-06	intronic	PRKN
PCo2	5	chr5:127374733	chr5:127374733	127374733	G	GA	0.0132	0.1215	0.02618	3.754e-06	intronic	MEGF10
PCo10	14	chr14:58910389	rs78904260	58910389	A	G	0.02931	-0.1234	0.02657	3.764e-06	ncRNA_intronic	LINC01500
PCo7	19	chr19:35210435	rs2106448	35210435	T	C	0.2702	-0.1206	0.02597	3.768e-06	intergenic	FXYD5(dist=40550),FAM187B(dist=14366)
PCo5	15	chr15:27329995	rs148240623	27329995	C	A	0.01071	-0.1229	0.02648	3.805e-06	intronic	GABRG3
PCo5	15	chr15:27333782	rs113800372	27333782	T	C	0.01071	-0.1229	0.02648	3.805e-06	intronic	GABRG3
PCo8	20	chr20:11554855	rs2423577	11554855	C	A	0.04714	-0.1237	0.02667	3.829e-06	intergenic	LOC339593(dist=281472),LINC00687(dist=255132)
PCo1	12	chr12:114925778	rs766686728	114925778	A	AC	0.1419	-0.1213	0.02615	3.837e-06	intergenic	TBX3(dist=241614),MED13L(dist=1032798)
PCo6	12	chr12:31412277	rs11413596	31412277	GA	G	0.1263	-0.121	0.02609	3.837e-06	intronic	DENND5B
PCo6	12	chr12:31412280	rs34908173	31412280	A	G	0.1263	-0.121	0.02609	3.837e-06	intronic	DENND5B
Div_simpson	4	chr4:8756490	rs140618595	8756490	A	T	0.4557	-0.1223	0.02637	3.878e-06	intergenic	CPZ(dist=136729),HMX1(dist=89586)
PCo3	14	chr14:98673824	rs547024502	98673824	A	G	0.01178	0.1216	0.02624	3.892e-06	intergenic	LINC01550(dist=695700),C14orf177(dist=37789)
PCo10	20	chr20:23070979	rs1998079	23070979	G	A	0.2852	0.1237	0.02669	3.896e-06	intergenic	THBD(dist=21315),CD93(dist=8377)
PCo3	1	chr1:41603563	rs77672617	41603563	C	T	0.01071	0.1215	0.02622	3.898e-06	intronic	HIVEP3
PCo9	10	chr10:124233340	rs10901642	124233340	C	T	0.3611	-0.1233	0.0266	3.919e-06	intergenic	CHST15(dist=139733),OAT(dist=163963)
PCo1	12	chr12:86635059	rs75683925	86635059	G	A	0.04497	-0.1204	0.02599	3.922e-06	intronic	MGAT4C
PCo10	20	chr20:23070351	rs1835702	23070351	C	T	0.2857	0.1237	0.02669	3.929e-06	intergenic	THBD(dist=20687),CD93(dist=9005)
PCo5	22	chr22:32316735	rs5749398	32316735	A	G	0.3558	0.1226	0.02647	3.944e-06	intergenic	SLC5A4-AS1(dist=43120),RFPL3(dist=38150)
PCo8	18	chr18:5379250	rs3926157	5379250	T	C	0.1056	-0.1229	0.02652	3.945e-06	intergenic	ZBTB14(dist=82197),EPB41L3(dist=13026)
PCo7	14	chr14:79624778	rs141134652	79624778	G	C	0.01285	0.121	0.02612	3.966e-06	intronic	NRXN3
PCo9	2	chr2:122323959	rs12612033	122323959	T	G	0.05318	-0.1231	0.02658	3.968e-06	intergenic	TSN(dist=556107),LINC01826(dist=742197)
PCo1	5	chr5:135507828	rs10070483	135507828	G	A	0.03571	-0.1209	0.02609	3.975e-06	intergenic	TIFAB(dist=55429),NEUROG1(dist=26454)
PCo4	19	chr19:3259056	rs4807434	3259056	T	G	0.1462	0.1222	0.02639	3.981e-06	intronic	CELF5
PCo3	4	chr4:27757606	rs61790527	27757606	C	T	0.05924	0.1212	0.02618	3.984e-06	intergenic	LINC02261(dist=475381),MIR4275(dist=1061976)
PCo1	12	chr12:86548317	rs117850275	86548317	C	T	0.04497	-0.1204	0.026	3.989e-06	intronic	MGAT4C
PCo1	12	chr12:86549751	rs77839718	86549751	C	G	0.04497	-0.1204	0.026	3.989e-06	intronic	MGAT4C
PCo1	12	chr12:86564969	rs150096409	86564969	C	T	0.04497	-0.1204	0.026	3.989e-06	intronic	MGAT4C
PCo1	12	chr12:86582880	rs74549741	86582880	A	C	0.04497	-0.1204	0.026	3.989e-06	intronic	MGAT4C
PCo1	12	chr12:86621781	rs192525025	86621781	G	A	0.04497	-0.1204	0.026	3.989e-06	intronic	MGAT4C
PCo1	12	chr12:86627557	rs147737717	86627557	C	T	0.04497	-0.1204	0.026	3.989e-06	intronic	MGAT4C
PCo1	12	chr12:86632465	chr12:86632465	86632465	G	GT	0.04497	-0.1204	0.026	3.989e-06	intronic	MGAT4C
PCo3	4	chr4:27755851	rs17669368	27755851	C	T	0.05897	0.1213	0.0262	3.994e-06	intergenic	LINC02261(dist=473626),MIR4275(dist=1063731)
PCo9	2	chr2:122331866	rs78951950	122331866	T	C	0.05393	-0.123	0.02657	4.001e-06	intergenic	TSN(dist=564014),LINC01826(dist=734290)
PCo4	20	chr20:21290864	rs113425833	21290864	C	G	0.0207	-0.1223	0.02642	4.009e-06	intergenic	KIZ(dist=44244),XRN2(dist=12420)
PCo8	4	chr4:180725980	rs139291918	180725980	A	G	0.01106	-0.1233	0.02665	4.023e-06	intergenic	NONE(dist=NONE),LINC00290(dist=338110)
PCo3	14	chr14:59247768	rs7153158	59247768	G	C	0.4886	0.1214	0.02623	4.028e-06	intronic	DAAM1
PCo9	2	chr2:122299935	rs76611184	122299935	T	G	0.05389	-0.1232	0.02663	4.036e-06	intergenic	TSN(dist=532083),LINC01826(dist=766221)
PCo2	12	chr12:16021333	rs3983663	16021333	G	A	0.4311	0.1213	0.02621	4.047e-06	intronic	DERA
PCo2	9	chr9:87816112	rs190902544	87816112	G	A	0.01035	0.1212	0.0262	4.05e-06	intergenic	CTSL3P(dist=29228),CTSLP8(dist=28633)
PCo6	4	chr4:39494652	rs2687964	39494652	T	G	0.1135	-0.1207	0.02608	4.057e-06	intergenic	LOC401127(dist=12749),UGDH(dist=4103)
PCo6	1	chr1:3788852	rs7547679	3788852	T	C	0.3154	-0.1209	0.02613	4.06e-06	intronic	LRRC47
PCo9	2	chr2:122328270	rs77902337	122328270	A	G	0.05432	-0.123	0.02659	4.071e-06	intergenic	TSN(dist=560418),LINC01826(dist=737886)
Div_Shannon	2	chr2:175079805	rs144335867	175079805	C	T	0.02819	-0.1182	0.02556	4.081e-06	intronic	ATF2
PCo8	21	chr21:32510035	rs2833861	32510035	C	T	0.301	-0.1237	0.02674	4.086e-06	intronic	EVA1C
PCo9	2	chr2:122298338	rs78512188	122298338	T	G	0.05389	-0.1229	0.02658	4.11e-06	intergenic	TSN(dist=530486),LINC01826(dist=767818)
PCo3	2	chr2:85393371	rs145526702	85393371	A	G	0.01035	0.1209	0.02616	4.122e-06	intergenic	ELMOD3(dist=1619),CAPG(dist=1377)
PCo3	4	chr4:27762356	rs2134612	27762356	A	T	0.05853	0.1212	0.0262	4.125e-06	intergenic	LINC02261(dist=480131),MIR4275(dist=1057226)
PCo6	1	chr1:65596940	rs145403352	65596940	C	A	0.01035	-0.1207	0.02611	4.126e-06	intronic	LEPR
PCo1	12	chr12:114914926	rs2384550	114914926	A	G	0.1456	-0.1211	0.02619	4.151e-06	intergenic	TBX3(dist=230762),MED13L(dist=1043650)
PCo9	2	chr2:122329643	rs77227761	122329643	G	C	0.05393	-0.1229	0.0266	4.162e-06	intergenic	TSN(dist=561791),LINC01826(dist=736513)
PCo9	2	chr2:122302602	rs78283130	122302602	G	A	0.0546	-0.1228	0.02659	4.191e-06	intergenic	TSN(dist=534750),LINC01826(dist=763554)
PCo7	12	chr12:97091110	rs187622386	97091110	T	C	0.01213	-0.1202	0.02602	4.196e-06	intergenic	NEDD1(dist=137419),RMST(dist=371666)
PCo6	12	chr12:31526102	rs1150954	31526102	G	A	0.1274	-0.1205	0.02609	4.212e-06	intronic	DENND5B
PCo3	16	chr16:58889140	rs79371134	58889140	T	G	0.01428	0.121	0.02619	4.222e-06	intergenic	GOT2(dist=154783),APOOP5(dist=865001)
Div_Shannon	2	chr2:180876801	rs4561626	180876801	G	A	0.1631	0.1184	0.02563	4.226e-06	ncRNA_intronic	SCHLAP1
PCo5	22	chr22:32314830	rs9606937	32314830	T	C	0.3575	0.1223	0.02648	4.229e-06	intergenic	SLC5A4-AS1(dist=41215),RFPL3(dist=40055)
PCo2	4	chr4:136770244	rs6842841	136770244	T	C	0.1228	0.121	0.02619	4.235e-06	intergenic	LINC00613(dist=856564),LINC02511(dist=25658)
PCo4	4	chr4:22293440	rs1818077	22293440	T	C	0.4889	-0.1221	0.02644	4.247e-06	intergenic	KCNIP4(dist=344689),LOC100505912(dist=33926)
PCo10	3	chr3:33464339	rs60326653	33464339	C	T	0.4664	-0.1229	0.02661	4.249e-06	intergenic	UBP1(dist=23934),CLASP2(dist=31907)
PCo3	10	chr10:76064114	rs4348834	76064114	C	A	0.07214	0.1209	0.02618	4.273e-06	intronic	LRMDA
PCo1	12	chr12:86584910	rs35995301	86584910	T	TAA	0.04607	-0.12	0.02601	4.301e-06	intronic	MGAT4C
PCo7	3	chr3:54781375	rs117003739	54781375	T	C	0.01713	0.1199	0.02598	4.312e-06	intronic	CACNA2D3
PCo1	12	chr12:86600182	rs74763674	86600182	G	A	0.04532	-0.1199	0.02599	4.313e-06	intronic	MGAT4C
PCo6	12	chr12:31578116	rs1259386	31578116	T	G	0.1293	-0.1205	0.02612	4.317e-06	intronic	DENND5B
PCo6	16	chr16:84288225	rs11862491	84288225	G	C	0.1699	0.1213	0.02628	4.319e-06	intergenic	KCNG4(dist=48475),WFDC1(dist=6481)
PCo9	2	chr2:122321528	rs80311795	122321528	A	G	0.05353	-0.1226	0.02657	4.321e-06	intergenic	TSN(dist=553676),LINC01826(dist=744628)
PCo2	4	chr4:136770113	rs2451032	136770113	C	G	0.1239	0.121	0.02623	4.331e-06	intergenic	LINC00613(dist=856433),LINC02511(dist=25789)
Div_simpson	11	chr11:83169216	rs147029675	83169216	T	G	0.03605	-0.1215	0.02634	4.352e-06	exonic	PCF11
PCo2	4	chr4:146791932	rs59928107	146791932	T	C	0.03712	0.1209	0.02621	4.355e-06	intronic	TTC29
PCo4	4	chr4:22290394	rs11419114	22290394	C	CT	0.4614	-0.1219	0.02643	4.36e-06	intergenic	KCNIP4(dist=341643),LOC100505912(dist=36972)
PCo1	12	chr12:86419589	rs2405797	86419589	C	T	0.045	-0.12	0.02602	4.363e-06	intronic	MGAT4C
PCo3	14	chr14:59242046	rs2053298	59242046	T	C	0.4907	0.121	0.02624	4.373e-06	intronic	DAAM1
Div_simpson	4	chr4:25541671	chr4:25541671	25541671	A	AAG	0.1105	-0.1217	0.0264	4.375e-06	ncRNA_intronic	LOC101929161
PCo8	5	chr5:172271957	rs138875654	172271957	C	T	0.01749	-0.1232	0.02672	4.375e-06	intronic	UBTD2
PCo2	22	chr22:39397337	rs151047772	39397337	A	G	0.03541	0.121	0.02624	4.395e-06	intergenic	SYNGR1(dist=11749),TAB1(dist=2417)
PCo9	6	chr6:149582378	rs117805110	149582378	G	A	0.01106	-0.1226	0.02659	4.411e-06	intronic	GINM1
PCo8	2	chr2:181081481	rs10208742	181081481	G	A	0.1274	-0.1234	0.02677	4.412e-06	intergenic	UBE2E3(dist=18054),LINC01934(dist=42356)
PCo5	19	chr19:49236012	rs4802591	49236012	C	A	0.3396	0.1216	0.02638	4.414e-06	intergenic	TRPM4(dist=24171),SLC6A16(dist=53623)
PCo4	2	chr2:112116676	rs3749140	112116676	G	A	0.0122	-0.1213	0.02632	4.423e-06	UTR3	TMEM87B(NM_001329914:c.*533A>G,NM_032824:c.*533A>G)
PCo3	1	chr1:41613867	rs34047384	41613867	C	T	0.02712	0.1206	0.02616	4.435e-06	intronic	HIVEP3
PCo5	14	chr14:72131411	rs141343224	72131411	C	G	0.01249	-0.1219	0.02646	4.44e-06	intronic	RGS6
PCo1	12	chr12:86440261	rs2141925	86440261	T	A	0.04516	-0.1201	0.02607	4.447e-06	intronic	MGAT4C
PCo1	12	chr12:86427275	rs77428168	86427275	T	C	0.04357	-0.1198	0.02601	4.469e-06	intronic	MGAT4C
PCo1	5	chr5:135519112	rs143255753	135519112	T	C	0.04214	-0.1202	0.0261	4.506e-06	intergenic	TIFAB(dist=66713),NEUROG1(dist=15170)
PCo10	12	chr12:9232415	rs67312806	9232415	T	C	0.02177	-0.1224	0.02659	4.508e-06	ncRNA_exonic	A2MP1
PCo9	2	chr2:122326400	rs77134731	122326400	G	A	0.05214	-0.1225	0.0266	4.508e-06	intergenic	TSN(dist=558548),LINC01826(dist=739756)
PCo1	12	chr12:86424093	rs118103881	86424093	T	C	0.04247	-0.1198	0.02602	4.509e-06	intronic	MGAT4C
PCo6	12	chr12:31393857	rs708215	31393857	C	T	0.1264	-0.1202	0.0261	4.519e-06	intronic	DENND5B
PCo1	12	chr12:86471056	rs76421041	86471056	C	T	0.04283	-0.1197	0.02601	4.527e-06	intronic	MGAT4C
Div_simpson	2	chr2:57113965	rs17039638	57113965	A	G	0.3569	-0.1214	0.02637	4.537e-06	intergenic	CCDC85A(dist=727791),VRK2(dist=793686)
PCo3	4	chr4:27759576	rs77073622	27759576	A	G	0.05924	0.1205	0.02618	4.546e-06	intergenic	LINC02261(dist=477351),MIR4275(dist=1060006)
PCo3	4	chr4:112251940	rs147556420	112251940	G	A	0.01784	0.1206	0.0262	4.56e-06	intronic	AP1AR
Div_simpson	7	chr7:36317575	rs75161702	36317575	C	G	0.01071	-0.121	0.0263	4.581e-06	intergenic	EEPD1(dist=16032),KIAA0895(dist=6575)
PCo3	4	chr4:27757932	rs76030342	27757932	T	A	0.05821	0.1207	0.02623	4.59e-06	intergenic	LINC02261(dist=475707),MIR4275(dist=1061650)
PCo1	21	chr21:24220927	rs2828916	24220927	T	C	0.3819	-0.1197	0.02602	4.598e-06	intergenic	D21S2088E(dist=836092),LINC01689(dist=83623)
Div_simpson	2	chr2:173939991	rs144530900	173939991	A	G	0.02926	-0.1211	0.02632	4.605e-06	intronic	SP3
PCo10	3	chr3:33461858	rs59160097	33461858	T	C	0.4764	-0.1227	0.02668	4.61e-06	intergenic	UBP1(dist=21453),CLASP2(dist=34388)
PCo1	12	chr12:86455846	rs117488060	86455846	T	G	0.04318	-0.1196	0.026	4.611e-06	intronic	MGAT4C
Div_simpson	10	chr10:44390303	rs2093684	44390303	C	T	0.2389	-0.1212	0.02636	4.627e-06	intergenic	CXCL12(dist=5206),TMEM72-AS1(dist=420721)
PCo6	12	chr12:31488231	rs793175	31488231	T	C	0.1278	-0.12	0.02609	4.627e-06	intronic	DENND5B
PCo2	8	chr8:49918123	rs75417081	49918123	C	T	0.04925	0.1206	0.02622	4.638e-06	intronic	SNTG1
PCo10	4	chr4:38527932	rs72624127	38527932	C	T	0.3979	-0.1222	0.02658	4.639e-06	intergenic	LINC01258(dist=4752),LINC02278(dist=36071)
PCo6	7	chr7:36568417	rs17170635	36568417	G	A	0.4918	0.1205	0.02621	4.639e-06	intronic	AOAH
PCo1	12	chr12:86581763	rs7484560	86581763	G	A	0.04675	-0.1195	0.026	4.665e-06	intronic	MGAT4C
PCo4	4	chr4:22297383	rs6448142	22297383	G	A	0.4629	-0.1215	0.02642	4.685e-06	intergenic	KCNIP4(dist=348632),LOC100505912(dist=29983)
PCo6	12	chr12:31386369	rs708200	31386369	T	G	0.1313	-0.1199	0.02609	4.693e-06	UTR3	DENND5B(NM_001308339:c.*1234C>A,NM_144973:c.*1234C>A)
PCo8	3	chr3:64330716	rs9826722	64330716	T	G	0.1379	-0.1221	0.02656	4.711e-06	intergenic	PRICKLE2(dist=105261),ADAMTS9(dist=184939)
PCo5	1	chr1:24672631	chr1:24672631	24672631	G	GTTTTGATTTTCT	0.01214	-0.1215	0.02644	4.72e-06	UTR3	SRRM1(NM_001303448:c.*345G>GTTTTGATTTTCT,NM_005839:c.*345G>GTTTTGATTTTCT,NM_001303449:c.*345G>GTTTTGATTTTCT)
PCo1	12	chr12:86556538	rs4280066	86556538	C	A	0.04607	-0.1195	0.02601	4.736e-06	intronic	MGAT4C
PCo1	12	chr12:86445368	rs79849447	86445368	C	T	0.04253	-0.1195	0.02601	4.763e-06	intronic	MGAT4C
Div_simpson	2	chr2:40121954	rs9309051	40121954	G	A	0.151	-0.121	0.02634	4.777e-06	ncRNA_intronic	SLC8A1-AS1
PCo6	12	chr12:31585058	rs1259356	31585058	A	G	0.1277	-0.12	0.02612	4.781e-06	intronic	DENND5B
PCo3	8	chr8:3809322	rs900090	3809322	A	G	0.04675	0.1208	0.02631	4.798e-06	intronic	CSMD1
PCo6	12	chr12:31497237	rs1150943	31497237	C	T	0.1288	-0.1197	0.02608	4.807e-06	intronic	DENND5B
PCo6	12	chr12:31396400	rs793161	31396400	T	C	0.1271	-0.1197	0.02607	4.816e-06	intronic	DENND5B
PCo3	11	chr11:96615646	chr11:96615646	96615646	T	TAA	0.02141	0.1201	0.02617	4.824e-06	intergenic	LOC105369443(dist=100896),NONE(dist=NONE)
PCo6	11	chr11:34285234	rs79428382	34285234	T	G	0.04155	-0.1208	0.02631	4.824e-06	intronic	ABTB2
PCo6	12	chr12:31531845	rs1150955	31531845	G	A	0.1268	-0.1198	0.0261	4.829e-06	intronic	DENND5B
PCo8	6	chr6:13560797	rs12193855	13560797	A	G	0.2131	-0.1221	0.0266	4.833e-06	intergenic	GFOD1(dist=73160),SIRT5(dist=13732)
PCo3	6	chr6:86676860	rs117098820	86676860	A	T	0.06031	0.1206	0.02627	4.84e-06	intergenic	SNHG5(dist=998127),HTR1E(dist=260446)
PCo9	2	chr2:122318868	chr2:122318868	122318868	C	CTG	0.05389	-0.1221	0.02659	4.84e-06	intergenic	TSN(dist=551016),LINC01826(dist=747288)
PCo1	12	chr12:86569910	rs78422834	86569910	A	G	0.04497	-0.1193	0.02601	4.87e-06	intronic	MGAT4C
PCo1	12	chr12:86556508	chr12:86556508	86556508	G	GT	0.04497	-0.1193	0.026	4.873e-06	intronic	MGAT4C
PCo1	12	chr12:86570354	rs80137576	86570354	T	C	0.04532	-0.1193	0.026	4.877e-06	intronic	MGAT4C
Div_simpson	11	chr11:34182315	rs2143868	34182315	T	C	0.1219	0.1207	0.02632	4.881e-06	intronic	ABTB2
Div_simpson	4	chr4:129906935	rs2391523	129906935	C	T	0.06871	-0.1213	0.02645	4.887e-06	ncRNA_intronic	LINC02465
Div_Shannon	2	chr2:180890555	rs4666643	180890555	G	A	0.1614	0.1176	0.02563	4.891e-06	ncRNA_intronic	SCHLAP1
PCo9	10	chr10:124218804	rs36141851	124218804	A	G	0.3655	-0.1219	0.02657	4.902e-06	intergenic	CHST15(dist=125197),OAT(dist=178499)
PCo10	2	chr2:34516024	rs146051770	34516024	T	C	0.01677	-0.1217	0.02653	4.915e-06	intergenic	LINC01317(dist=218278),LINC01320(dist=161533)
PCo3	10	chr10:76043630	rs1865633	76043630	G	A	0.07281	0.12	0.02617	4.917e-06	intronic	LRMDA
PCo4	4	chr4:22300729	rs1392592	22300729	G	A	0.4628	-0.1213	0.02645	4.924e-06	intergenic	KCNIP4(dist=351978),LOC100505912(dist=26637)
PCo4	1	chr1:209432865	rs192950361	209432865	T	G	0.01285	-0.1208	0.02635	4.933e-06	downstream	MIR205,MIR205HG(dist=318)
PCo4	8	chr8:6313162	rs7845004	6313162	T	C	0.4779	0.1218	0.02656	4.933e-06	intergenic	CSMD1(dist=1318356),LOC100287015(dist=90394)
PCo3	1	chr1:41612841	rs12757352	41612841	G	A	0.0232	0.1199	0.02614	4.938e-06	intronic	HIVEP3
PCo1	12	chr12:86399343	rs139178878	86399343	A	G	0.04318	-0.1193	0.02601	4.944e-06	intronic	MGAT4C
PCo6	12	chr12:31374007	rs2568902	31374007	G	C	0.1229	-0.1197	0.0261	4.948e-06	intergenic	LINC02387(dist=4706),DENND5B(dist=8216)
PCo9	2	chr2:122330391	rs61201096	122330391	G	A	0.0546	-0.1218	0.02658	4.989e-06	intergenic	TSN(dist=562539),LINC01826(dist=735765)
Div_simpson	13	chr13:91592760	rs1414708	91592760	G	C	0.08935	-0.1206	0.02631	4.996e-06	intronic	GPC5
PCo9	2	chr2:122329554	rs79581069	122329554	C	A	0.05397	-0.1219	0.02659	4.996e-06	intergenic	TSN(dist=561702),LINC01826(dist=736602)
PCo8	8	chr8:16230228	rs75508911	16230228	C	T	0.04179	-0.1219	0.02659	4.999e-06	intergenic	MSR1(dist=37437),FGF20(dist=762597)
PCo6	12	chr12:31481810	rs793179	31481810	C	T	0.1279	-0.1197	0.02612	5.011e-06	intronic	DENND5B
PCo8	2	chr2:151116279	rs141851405	151116279	T	C	0.01713	-0.1219	0.0266	5.014e-06	intergenic	LOC101929282(dist=480922),RBM43(dist=131935)
PCo1	12	chr12:86504353	rs76483801	86504353	T	C	0.04318	-0.1192	0.02601	5.017e-06	intronic	MGAT4C
PCo8	6	chr6:13561294	rs12207944	13561294	A	C	0.2384	-0.1217	0.02656	5.026e-06	intergenic	GFOD1(dist=73657),SIRT5(dist=13235)
PCo6	12	chr12:31475849	rs2617178	31475849	T	C	0.1293	-0.1197	0.02612	5.031e-06	intronic	DENND5B
PCo3	12	chr12:74490643	rs145736238	74490643	G	C	0.02427	0.1201	0.02623	5.04e-06	intergenic	LOC100507377(dist=198012),ATXN7L3B(dist=47128)
PCo6	4	chr4:39477815	rs2687982	39477815	C	T	0.1827	-0.1195	0.02608	5.044e-06	downstream	LIAS(dist=164)
PCo6	12	chr12:31540262	rs1259438	31540262	A	G	0.1279	-0.1197	0.02612	5.054e-06	intronic	DENND5B
PCo9	10	chr10:124211775	rs1030198451	124211775	G	C	0.3458	-0.1216	0.02655	5.056e-06	intergenic	CHST15(dist=118168),OAT(dist=185528)
PCo3	1	chr1:41544619	rs368793922	41544619	G	C	0.01003	0.1204	0.02628	5.059e-06	intronic	HIVEP3
PCo4	20	chr20:21286722	rs726025	21286722	T	C	0.02107	-0.1209	0.0264	5.061e-06	intergenic	KIZ(dist=40102),XRN2(dist=16562)
PCo3	1	chr1:117645126	rs12562326	117645126	G	A	0.01964	0.1201	0.02622	5.065e-06	intergenic	FAM46C(dist=16737),GDAP2(dist=218359)
PCo6	12	chr12:31404809	rs2568894	31404809	A	G	0.1219	-0.1196	0.02612	5.065e-06	intronic	DENND5B
PCo4	4	chr4:22310841	rs1466866	22310841	C	G	0.4614	-0.1211	0.02645	5.066e-06	intergenic	KCNIP4(dist=362090),LOC100505912(dist=16525)
PCo1	12	chr12:86608720	rs2162671	86608720	G	T	0.04571	-0.1193	0.02605	5.072e-06	intronic	MGAT4C
PCo4	16	chr16:89119093	rs4782442	89119093	G	C	0.06089	-0.1215	0.02653	5.086e-06	intronic	ACSF3
PCo4	4	chr4:22279661	rs10018035	22279661	C	T	0.4875	-0.1209	0.02641	5.095e-06	intergenic	KCNIP4(dist=330910),LOC100505912(dist=47705)
PCo3	4	chr4:27727333	rs297268	27727333	A	G	0.0828	0.1198	0.02618	5.113e-06	intergenic	LINC02261(dist=445108),MIR4275(dist=1092249)
Div_simpson	8	chr8:133506785	chr8:133506785	133506785	CA	C	0.01286	-0.1204	0.02629	5.119e-06	intronic	ST3GAL1
PCo7	1	chr1:239899493	rs768249794	239899493	C	CAT	0.3726	-0.1203	0.02627	5.122e-06	ncRNA_intronic	CHRM3-AS1
PCo7	2	chr2:657578	rs7574085	657578	C	G	0.05639	0.1193	0.02607	5.124e-06	intergenic	LOC105373352(dist=95486),TMEM18(dist=6300)
PCo4	20	chr20:21297437	chr20:21297437	21297437	C	CA	0.02106	-0.1208	0.02639	5.15e-06	intergenic	KIZ(dist=50817),XRN2(dist=5847)
PCo1	12	chr12:86569307	rs80305446	86569307	G	A	0.04532	-0.119	0.026	5.155e-06	intronic	MGAT4C
PCo2	22	chr22:39453128	rs117567682	39453128	G	C	0.03491	0.1214	0.02653	5.156e-06	intergenic	LOC100506472(dist=16000),MGAT3(dist=4192)
PCo7	19	chr19:55858236	rs75727063	55858236	T	C	0.02643	0.1192	0.02605	5.204e-06	exonic	NLRP4
PCo3	2	chr2:241735920	rs551371167	241735920	T	G	0.01571	0.1199	0.0262	5.213e-06	intronic	D2HGDH
PCo3	6	chr6:86697355	rs80003217	86697355	G	A	0.06067	0.1201	0.02627	5.216e-06	intergenic	SNHG5(dist=1018622),HTR1E(dist=239951)
PCo3	11	chr11:60462614	rs180824575	60462614	C	T	0.02213	0.1205	0.02635	5.225e-06	intronic	MS4A1
PCo1	12	chr12:86644841	rs80031358	86644841	T	C	0.04568	-0.119	0.02602	5.235e-06	intronic	MGAT4C
Div_simpson	2	chr2:57200161	rs78131173	57200161	T	C	0.3856	-0.1204	0.02634	5.245e-06	intergenic	CCDC85A(dist=813987),VRK2(dist=707490)
PCo6	4	chr4:39449224	rs2608826	39449224	G	A	0.1821	-0.1195	0.02613	5.252e-06	UTR3	KLB(NM_175737:c.*538A>G)
PCo3	4	chr4:27727002	rs297267	27727002	T	A	0.08351	0.1197	0.02617	5.26e-06	intergenic	LINC02261(dist=444777),MIR4275(dist=1092580)
PCo6	4	chr4:39486053	rs2608838	39486053	G	C	0.1795	-0.1192	0.02607	5.288e-06	intergenic	LOC401127(dist=4150),UGDH(dist=12702)
PCo9	2	chr2:122306966	rs75276076	122306966	A	G	0.05425	-0.1215	0.02659	5.329e-06	intergenic	TSN(dist=539114),LINC01826(dist=759190)
PCo6	2	chr2:193445012	rs75594891	193445012	G	A	0.02463	-0.119	0.02605	5.33e-06	intergenic	PCGEM1(dist=668113),LINC01821(dist=899257)
PCo9	8	chr8:101157875	rs2441701	101157875	T	C	0.4772	0.1221	0.02673	5.353e-06	intergenic	FLJ42969(dist=81624),ZNF706(dist=39163)
PCo3	4	chr4:33121852	rs145486457	33121852	A	T	0.01179	0.1197	0.0262	5.365e-06	intergenic	LINC02353(dist=768632),LOC101928622(dist=774489)
PCo3	16	chr16:74716105	rs113450697	74716105	T	C	0.04925	0.1196	0.02618	5.368e-06	intronic	FA2H
PCo3	10	chr10:76084558	rs12260286	76084558	C	T	0.07214	0.1196	0.02618	5.392e-06	intronic	LRMDA
PCo3	16	chr16:74717048	rs76223019	74717048	G	A	0.04825	0.1197	0.0262	5.393e-06	intronic	FA2H
PCo3	16	chr16:74717049	rs114912635	74717049	G	A	0.04825	0.1197	0.0262	5.393e-06	intronic	FA2H
PCo4	19	chr19:3405428	rs8111211	3405428	T	C	0.02432	-0.1206	0.02641	5.422e-06	intronic	NFIC
PCo9	2	chr2:122327745	rs78743771	122327745	C	G	0.0546	-0.1214	0.02659	5.435e-06	intergenic	TSN(dist=559893),LINC01826(dist=738411)
PCo9	2	chr2:122332959	rs74714483	122332959	C	T	0.0546	-0.1214	0.02659	5.435e-06	intergenic	TSN(dist=565107),LINC01826(dist=733197)
PCo1	20	chr20:47446901	rs7353287	47446901	G	A	0.1988	0.1189	0.02604	5.445e-06	intergenic	LINC01754(dist=34757),NCOA3(dist=54956)
PCo1	15	chr15:58150841	rs189746175	58150841	T	C	0.01392	-0.1188	0.02602	5.447e-06	intronic	AQP9
PCo8	2	chr2:181087590	rs10176421	181087590	T	G	0.1289	-0.1224	0.02682	5.447e-06	intergenic	UBE2E3(dist=24163),LINC01934(dist=36247)
Div_Shannon	19	chr19:32415843	rs137987484	32415843	C	T	0.01	0.1174	0.02572	5.466e-06	intronic	DPY19L3
PCo6	4	chr4:39473454	rs2259073	39473454	C	A	0.1849	-0.119	0.02608	5.47e-06	intronic	LIAS
PCo10	3	chr3:33463553	rs111800523	33463553	A	C	0.4564	-0.1212	0.02657	5.485e-06	intergenic	UBP1(dist=23148),CLASP2(dist=32693)
PCo8	2	chr2:181013477	rs769294490	181013477	C	CTGTTGGCAAATGGCCCTAGTTTCTTGACT	0.1243	-0.1223	0.0268	5.496e-06	intronic	UBE2E3
PCo10	19	chr19:11131228	rs6413503	11131228	A	G	0.01929	-0.1212	0.02656	5.498e-06	intronic	LDLR
PCo9	3	chr3:170556294	rs7611581	170556294	T	G	0.4235	-0.1213	0.02658	5.499e-06	ncRNA_intronic	LOC101928583
PCo2	1	chr1:188420951	rs56060653	188420951	T	G	0.4042	0.1201	0.02632	5.502e-06	intergenic	LINC01037(dist=943729),BRINP3(dist=1676716)
PCo3	3	chr3:143291255	chr3:143291255	143291255	A	ACTCCCAG	0.02179	0.1201	0.02633	5.529e-06	intronic	SLC9A9
PCo1	12	chr12:86582318	rs4528405	86582318	T	C	0.04679	-0.1186	0.026	5.538e-06	intronic	MGAT4C
PCo4	4	chr4:22306705	rs12508333	22306705	T	C	0.4592	-0.1206	0.02645	5.539e-06	intergenic	KCNIP4(dist=357954),LOC100505912(dist=20661)
PCo6	12	chr12:31391871	rs792875	31391871	C	T	0.1265	-0.1191	0.02611	5.571e-06	intronic	DENND5B
PCo1	21	chr21:24215031	rs73140925	24215031	T	C	0.3456	-0.1187	0.02604	5.61e-06	intergenic	D21S2088E(dist=830196),LINC01689(dist=89519)
PCo6	11	chr11:81271025	rs12222795	81271025	G	A	0.1834	-0.1193	0.02619	5.664e-06	intergenic	LOC101928944(dist=508222),MIR4300HG(dist=608826)
PCo1	12	chr12:114904449	rs4309198	114904449	T	C	0.1492	-0.1188	0.02607	5.681e-06	intergenic	TBX3(dist=220285),MED13L(dist=1054127)
PCo8	2	chr2:180998625	rs72883544	180998625	C	T	0.1202	-0.1227	0.02693	5.685e-06	intronic	UBE2E3
PCo9	2	chr2:122300740	rs12616946	122300740	C	T	0.05432	-0.1212	0.0266	5.689e-06	intergenic	TSN(dist=532888),LINC01826(dist=765416)
PCo7	22	chr22:27102464	rs5761976	27102464	A	G	0.1486	0.1182	0.02595	5.699e-06	intergenic	LOC284898(dist=41946),LOC105372977(dist=85052)
PCo1	5	chr5:135516611	rs10479098	135516611	T	C	0.03783	-0.119	0.02614	5.709e-06	intergenic	TIFAB(dist=64212),NEUROG1(dist=17671)
Div_simpson	10	chr10:44396668	rs1106559	44396668	C	T	0.2395	-0.12	0.02634	5.72e-06	intergenic	CXCL12(dist=11571),TMEM72-AS1(dist=414356)
PCo6	4	chr4:39487427	rs2687966	39487427	A	G	0.1809	-0.1188	0.02608	5.72e-06	intergenic	LOC401127(dist=5524),UGDH(dist=11328)
PCo6	12	chr12:31459568	rs2568885	31459568	G	A	0.1287	-0.119	0.02612	5.727e-06	intronic	DENND5B
Div_Shannon	2	chr2:180886250	rs4423567	180886250	G	A	0.1639	0.117	0.02569	5.728e-06	ncRNA_intronic	SCHLAP1
PCo7	6	chr6:71178722	rs146859929	71178722	G	A	0.01536	0.1184	0.02601	5.766e-06	intergenic	B3GAT2(dist=221637),OGFRL1(dist=109720)
PCo4	4	chr4:22285817	rs6448141	22285817	A	G	0.4829	-0.1201	0.02638	5.773e-06	intergenic	KCNIP4(dist=337066),LOC100505912(dist=41549)
Div_simpson	10	chr10:44396677	rs1106560	44396677	C	T	0.2388	-0.12	0.02636	5.782e-06	intergenic	CXCL12(dist=11580),TMEM72-AS1(dist=414347)
PCo6	4	chr4:39478962	rs2687981	39478962	T	C	0.1813	-0.1189	0.02611	5.791e-06	intergenic	LIAS(dist=1311),LOC401127(dist=1293)
PCo6	4	chr4:2780881	rs2722159	2780881	A	G	0.485	-0.1194	0.02624	5.794e-06	intergenic	TNIP2(dist=24505),SH3BP2(dist=12142)
PCo8	3	chr3:64324153	rs1381808	64324153	T	C	0.1196	-0.1214	0.02668	5.794e-06	intergenic	PRICKLE2(dist=98698),ADAMTS9(dist=191502)
Div_simpson	13	chr13:91593672	rs7337548	91593672	A	G	0.08922	-0.1197	0.02629	5.799e-06	intronic	GPC5
PCo6	12	chr12:31402494	rs76890772	31402494	T	C	0.1243	-0.1187	0.02609	5.804e-06	intronic	DENND5B
PCo3	10	chr10:76064075	rs2894321	76064075	C	T	0.07214	0.1192	0.02619	5.824e-06	intronic	LRMDA
PCo3	6	chr6:124914281	rs781747	124914281	T	C	0.3789	-0.1196	0.02629	5.824e-06	ncRNA_intronic	RNF217-AS1
PCo6	4	chr4:2775679	rs2880008	2775679	A	T	0.4975	-0.1194	0.02625	5.829e-06	intergenic	TNIP2(dist=19303),SH3BP2(dist=17344)
PCo4	5	chr5:172049128	rs149624735	172049128	C	G	0.01967	-0.1195	0.02627	5.843e-06	intronic	STK10
PCo1	8	chr8:10561809	rs4307301	10561809	T	C	0.2543	-0.1185	0.02604	5.845e-06	intergenic	PRSS55(dist=7643),RP1L1(dist=44541)
PCo1	8	chr8:10561810	rs4307302	10561810	T	C	0.2543	-0.1185	0.02604	5.845e-06	intergenic	PRSS55(dist=7644),RP1L1(dist=44540)
PCo4	1	chr1:226117498	rs7552463	226117498	A	G	0.3311	-0.12	0.02637	5.857e-06	intergenic	LINC01703(dist=27209),ACBD3(dist=27181)
PCo1	12	chr12:114903780	chr12:114903780	114903780	C	CTG	0.1073	-0.1187	0.02609	5.858e-06	intergenic	TBX3(dist=219616),MED13L(dist=1054796)
PCo8	5	chr5:39897766	rs147576719	39897766	T	G	0.01249	-0.1212	0.02665	5.869e-06	intergenic	LINC02104(dist=373058),LINC00603(dist=154525)
PCo6	12	chr12:31393002	rs708217	31393002	T	C	0.1267	-0.1187	0.02609	5.876e-06	intronic	DENND5B
PCo6	1	chr1:3788662	rs9424283	3788662	C	G	0.3145	-0.1189	0.02614	5.882e-06	intronic	LRRC47
PCo3	14	chr14:59199025	rs8016509	59199025	A	G	0.4725	0.1192	0.02621	5.89e-06	intronic	DAAM1
PCo5	10	chr10:112384203	chr10:112384203	112384203	A	AC	0.02395	0.12	0.02638	5.9e-06	intronic	ACSL5
PCo1	12	chr12:86590559	rs10858453	86590559	G	T	0.04747	-0.1182	0.02599	5.902e-06	intronic	MGAT4C
PCo2	8	chr8:134397177	rs10956758	134397177	G	A	0.2623	-0.1188	0.02613	5.913e-06	intergenic	LOC101927822(dist=494770),ZFAT(dist=80611)
Div_simpson	13	chr13:91591607	rs7329020	91591607	T	A	0.09156	-0.1196	0.0263	5.928e-06	intronic	GPC5
PCo9	2	chr2:122299663	rs74640842	122299663	C	A	0.05425	-0.1209	0.02659	5.937e-06	intergenic	TSN(dist=531811),LINC01826(dist=766493)
PCo9	2	chr2:122301410	rs74428661	122301410	G	C	0.05425	-0.1209	0.02659	5.937e-06	intergenic	TSN(dist=533558),LINC01826(dist=764746)
PCo9	2	chr2:122304188	rs75848182	122304188	G	A	0.05425	-0.1209	0.02659	5.937e-06	intergenic	TSN(dist=536336),LINC01826(dist=761968)
PCo9	2	chr2:122306586	rs75345093	122306586	G	A	0.05425	-0.1209	0.02659	5.937e-06	intergenic	TSN(dist=538734),LINC01826(dist=759570)
PCo10	7	chr7:4332154	rs6462756	4332154	A	C	0.04074	0.1208	0.02658	5.963e-06	intergenic	SDK1(dist=63155),FOXK1(dist=350145)
PCo10	7	chr7:4332156	rs6462757	4332156	A	G	0.04074	0.1208	0.02658	5.963e-06	intergenic	SDK1(dist=63157),FOXK1(dist=350143)
PCo10	3	chr3:33471347	rs61184989	33471347	G	A	0.4946	-0.1209	0.0266	5.965e-06	intergenic	UBP1(dist=30942),CLASP2(dist=24899)
PCo2	4	chr4:146896035	rs79859953	146896035	A	G	0.03676	0.1189	0.02616	5.967e-06	intronic	TTC29
PCo9	21	chr21:41273810	rs9978431	41273810	T	C	0.1663	-0.1215	0.02674	5.983e-06	intronic	BACE2
Div_simpson	4	chr4:77168361	rs10026646	77168361	T	C	0.4051	-0.1197	0.02633	5.985e-06	UTR3	CCNG2(NM_004354:c.*2437C>T)
Div_Shannon	3	chr3:190137593	rs73890250	190137593	A	G	0.09857	0.117	0.02575	5.986e-06	ncRNA_intronic	P3H2-AS1
PCo1	12	chr12:86633139	rs78071237	86633139	T	C	0.04477	-0.1184	0.02607	5.996e-06	intronic	MGAT4C
PCo6	13	chr13:48402270	rs141526938	48402270	G	A	0.01285	-0.1186	0.02611	6.014e-06	intronic	RB1
PCo1	12	chr12:86699097	rs117281008	86699097	C	T	0.0439	-0.1183	0.02605	6.016e-06	intronic	MGAT4C
PCo3	7	chr7:36343907	rs75138380	36343907	C	A	0.01001	0.1194	0.02629	6.033e-06	intronic	KIAA0895
PCo3	14	chr14:59227533	rs11158251	59227533	A	G	0.4771	0.1192	0.02623	6.034e-06	intronic	DAAM1
PCo9	1	chr1:169039285	rs111809325	169039285	CA	C	0.1139	-0.1224	0.02694	6.051e-06	ncRNA_intronic	LINC00970
PCo2	3	chr3:135842207	rs75440705	135842207	T	C	0.1056	0.1196	0.02633	6.054e-06	intergenic	EPHB1(dist=581742),PPP2R3A(dist=123466)
PCo2	18	chr18:4492663	rs143536592	4492663	T	A	0.01321	-0.1187	0.02614	6.063e-06	intergenic	DLGAP1(dist=37397),LINC01892(dist=588519)
PCo1	12	chr12:86578242	rs7304757	86578242	C	G	0.04675	-0.1181	0.02601	6.105e-06	intronic	MGAT4C
PCo7	1	chr1:187884616	rs186707932	187884616	G	A	0.01036	-0.1183	0.02606	6.107e-06	intergenic	LINC01037(dist=407394),NONE(dist=NONE)
PCo1	12	chr12:86698209	rs75352075	86698209	G	A	0.04396	-0.1184	0.02608	6.134e-06	intronic	MGAT4C
PCo1	12	chr12:114938279	rs12318789	114938279	A	G	0.1436	-0.1188	0.02617	6.143e-06	intergenic	TBX3(dist=254115),MED13L(dist=1020297)
PCo5	16	chr16:22294325	rs140238637	22294325	A	G	0.01356	-0.1199	0.02641	6.144e-06	intergenic	EEF2K(dist=5580),POLR3E(dist=3050)
PCo6	4	chr4:2778825	rs6858688	2778825	T	A	0.4889	0.1192	0.02626	6.149e-06	intergenic	TNIP2(dist=22449),SH3BP2(dist=14198)
PCo3	3	chr3:125413860	rs74674021	125413860	A	T	0.01288	0.119	0.02621	6.155e-06	intergenic	ZNF148(dist=38506),SNX4(dist=32784)
PCo9	2	chr2:122330897	rs79426412	122330897	A	G	0.05361	-0.1207	0.0266	6.16e-06	intergenic	TSN(dist=563045),LINC01826(dist=735259)
PCo3	10	chr10:133193433	rs3008391	133193433	A	G	0.2639	-0.1187	0.02617	6.161e-06	intronic	KNDC1
PCo1	12	chr12:86633115	chr12:86633115	86633115	G	GAC	0.04474	-0.1183	0.02606	6.191e-06	intronic	MGAT4C
PCo1	12	chr12:86555256	rs4465426	86555256	T	C	0.04675	-0.1179	0.02599	6.207e-06	intronic	MGAT4C
Div_simpson	9	chr9:98169938	rs182656004	98169938	G	C	0.01001	-0.1192	0.02628	6.209e-06	intronic	CORO2A
PCo8	19	chr19:585582	rs117928575	585582	T	A	0.01322	-0.1206	0.02658	6.228e-06	intergenic	BSG(dist=2089),HCN2(dist=4311)
PCo3	15	chr15:42918441	rs79495360	42918441	C	T	0.01213	0.12	0.02645	6.231e-06	intronic	TTBK2
PCo6	12	chr12:31537377	rs1259441	31537377	A	C	0.1267	-0.1184	0.0261	6.231e-06	intronic	DENND5B
PCo1	12	chr12:86641596	rs79113265	86641596	C	T	0.04568	-0.1181	0.02604	6.232e-06	intronic	MGAT4C
Div_simpson	2	chr2:57185963	rs72940774	57185963	C	T	0.3864	-0.1194	0.02632	6.244e-06	intergenic	CCDC85A(dist=799789),VRK2(dist=721688)
PCo3	2	chr2:124390986	rs186572677	124390986	G	T	0.01286	0.1193	0.0263	6.245e-06	intronic	CNTNAP5
PCo9	2	chr2:122330889	rs78105411	122330889	C	T	0.05357	-0.1206	0.02659	6.245e-06	intergenic	TSN(dist=563037),LINC01826(dist=735267)
PCo5	9	chr9:1791891	rs62537239	1791891	G	A	0.04429	-0.1197	0.02639	6.269e-06	intergenic	DMRT2(dist=734337),SMARCA2(dist=223328)
PCo5	8	chr8:133333402	chr8:133333402	133333402	C	CAA	0.01107	-0.1197	0.02641	6.297e-06	intergenic	NDRG1(dist=36098),ST3GAL1(dist=121446)
PCo6	12	chr12:31466449	rs2682686	31466449	C	T	0.1271	-0.1183	0.02609	6.312e-06	intronic	DENND5B
Div_simpson	2	chr2:57186105	rs10192760	57186105	A	T	0.4457	0.1198	0.02643	6.323e-06	intergenic	CCDC85A(dist=799931),VRK2(dist=721546)
Div_simpson	10	chr10:44396015	rs56221135	44396015	T	G	0.2388	-0.1194	0.02635	6.333e-06	intergenic	CXCL12(dist=10918),TMEM72-AS1(dist=415009)
PCo1	12	chr12:86560657	rs4439584	86560657	G	A	0.0464	-0.1179	0.026	6.337e-06	intronic	MGAT4C
PCo1	12	chr12:86580498	rs4522243	86580498	A	G	0.0464	-0.1179	0.026	6.337e-06	intronic	MGAT4C
PCo1	12	chr12:86581071	rs10745423	86581071	C	T	0.0464	-0.1179	0.026	6.337e-06	intronic	MGAT4C
PCo1	12	chr12:86584814	rs10047529	86584814	T	C	0.0464	-0.1179	0.026	6.337e-06	intronic	MGAT4C
PCo6	12	chr12:31595447	rs1259426	31595447	T	C	0.1252	-0.1186	0.02617	6.34e-06	ncRNA_intronic	DENND5B-AS1
PCo6	12	chr12:31570160	rs141988701	31570160	A	C	0.01142	-0.118	0.02603	6.342e-06	intronic	DENND5B
PCo6	12	chr12:31437332	rs809407	31437332	T	C	0.1317	-0.1183	0.0261	6.346e-06	intronic	DENND5B
PCo5	2	chr2:80279836	rs58666913	80279836	G	A	0.06179	-0.1196	0.0264	6.368e-06	intronic	CTNNA2
PCo9	2	chr2:52200162	rs117367679	52200162	T	C	0.02391	-0.12	0.02649	6.38e-06	ncRNA_intronic	LOC730100
PCo7	19	chr19:35209116	rs8108374	35209116	C	A	0.2744	-0.1176	0.02595	6.385e-06	intergenic	FXYD5(dist=39231),FAM187B(dist=15685)
PCo4	5	chr5:159000875	rs183140770	159000875	T	G	0.01035	-0.1194	0.02635	6.396e-06	intronic	EBF1
PCo6	12	chr12:31576065	rs2604052	31576065	A	T	0.1327	-0.1186	0.02618	6.399e-06	intronic	DENND5B
Div_simpson	6	chr6:20834445	rs76160938	20834445	G	A	0.05211	-0.1193	0.02632	6.403e-06	intronic	CDKAL1
PCo1	12	chr12:86582460	rs4508266	86582460	C	A	0.04643	-0.1178	0.02602	6.411e-06	intronic	MGAT4C
PCo8	2	chr2:228783976	rs535722503	228783976	C	A	0.01606	-0.1206	0.02662	6.452e-06	intergenic	LINC01807(dist=172581),PID1(dist=239997)
PCo6	12	chr12:31501449	rs1259353	31501449	G	T	0.1268	-0.1181	0.02608	6.457e-06	intronic	DENND5B
PCo6	12	chr12:31491017	rs1150942	31491017	T	C	0.1279	-0.1182	0.0261	6.475e-06	intronic	DENND5B
Div_simpson	22	chr22:49743032	rs199616673	49743032	GA	G	0.02036	-0.1192	0.02633	6.48e-06	intergenic	C22orf34(dist=85490),BRD1(dist=30246)
PCo4	5	chr5:112870206	rs144929798	112870206	T	G	0.01571	-0.1196	0.02642	6.482e-06	intronic	SRP19
PCo6	12	chr12:31408221	rs12831471	31408221	T	C	0.1306	-0.1181	0.0261	6.485e-06	intronic	DENND5B
PCo1	12	chr12:86565511	rs7302447	86565511	G	A	0.04643	-0.1178	0.02601	6.486e-06	intronic	MGAT4C
PCo6	12	chr12:31459013	rs2682679	31459013	C	G	0.127	-0.1184	0.02615	6.488e-06	intronic	DENND5B
PCo1	12	chr12:114904105	chr12:114904105	114904105	A	AGT	0.09519	-0.1186	0.0262	6.497e-06	intergenic	TBX3(dist=219941),MED13L(dist=1054471)
PCo7	16	chr16:66590184	rs112445994	66590184	A	G	0.01856	0.1177	0.02599	6.507e-06	intergenic	CMTM2(dist=1910),CMTM3(dist=14141)
Div_simpson	10	chr10:44394658	rs68005969	44394658	T	C	0.2402	-0.1194	0.02637	6.51e-06	intergenic	CXCL12(dist=9561),TMEM72-AS1(dist=416366)
PCo5	3	chr3:30876688	chr3:30876688	30876688	C	CT	0.4707	-0.1198	0.02647	6.519e-06	intronic	GADL1
PCo1	12	chr12:86565722	rs4344564	86565722	C	T	0.04643	-0.1177	0.02601	6.526e-06	intronic	MGAT4C
PCo6	13	chr13:48440816	chr13:48440816	48440816	T	TAAA	0.0132	-0.1182	0.02611	6.528e-06	intronic	LPAR6,RB1
Div_simpson	4	chr4:77169402	rs11724432	77169402	G	T	0.4236	-0.1191	0.02632	6.53e-06	UTR3	CCNG2(NM_004354:c.*3478T>G)
PCo6	4	chr4:2779720	rs34516856	2779720	AT	A	0.4843	-0.1187	0.02623	6.546e-06	intergenic	TNIP2(dist=23344),SH3BP2(dist=13303)
PCo1	12	chr12:114913414	rs1946437	114913414	A	G	0.147	-0.1183	0.02615	6.609e-06	intergenic	TBX3(dist=229250),MED13L(dist=1045162)
PCo2	2	chr2:72697217	rs1032982	72697217	C	T	0.01039	0.1192	0.02634	6.615e-06	intronic	EXOC6B
PCo8	2	chr2:181066821	rs1568258	181066821	A	G	0.1254	-0.1212	0.02681	6.628e-06	intergenic	UBE2E3(dist=3394),LINC01934(dist=57016)
PCo9	2	chr2:122356930	rs79259430	122356930	C	T	0.05393	-0.1202	0.02658	6.631e-06	intergenic	TSN(dist=589078),LINC01826(dist=709226)
PCo6	1	chr1:3784927	rs2996426	3784927	A	G	0.3158	-0.1181	0.02612	6.636e-06	intronic	LRRC47
PCo1	13	chr13:83361910	rs9285329	83361910	T	G	0.41	-0.1183	0.02615	6.643e-06	intergenic	NONE(dist=NONE),SLITRK1(dist=515295)
PCo8	6	chr6:142826024	rs9373362	142826024	T	C	0.2693	-0.1205	0.02665	6.659e-06	intronic	HIVEP2
PCo6	12	chr12:31419229	rs793150	31419229	T	C	0.1267	-0.118	0.0261	6.667e-06	intronic	DENND5B
PCo9	16	chr16:5696937	rs12596333	5696937	A	G	0.08321	0.1202	0.02658	6.671e-06	intergenic	MIR8065(dist=64371),RBFOX1(dist=322194)
Div_simpson	4	chr4:109920643	rs145002583	109920643	G	A	0.0207	-0.1185	0.02622	6.677e-06	intronic	EGF
Div_simpson	5	chr5:91123353	rs2973443	91123353	C	T	0.01178	-0.1187	0.02626	6.701e-06	intronic	ADGRV1
PCo3	16	chr16:74717505	rs73614659	74717505	A	G	0.04925	0.1183	0.02618	6.701e-06	intronic	FA2H
Div_Shannon	5	chr5:145340879	rs148262895	145340879	A	C	0.01285	0.1159	0.02564	6.703e-06	intergenic	KCTD16(dist=863498),PRELID2(dist=415465)
PCo3	3	chr3:174307980	rs180816157	174307980	A	G	0.01213	0.1188	0.02629	6.708e-06	intergenic	NLGN1(dist=24631),NAALADL2(dist=551341)
PCo3	3	chr3:174318818	rs181673309	174318818	G	A	0.01213	0.1188	0.02629	6.708e-06	intergenic	NLGN1(dist=35469),NAALADL2(dist=540503)
PCo5	2	chr2:164147966	rs1446477	164147966	T	G	0.3473	0.1192	0.02638	6.713e-06	intergenic	FIGN(dist=411959),GRB14(dist=344440)
PCo6	12	chr12:31559579	rs1259405	31559579	A	T	0.1275	-0.118	0.02611	6.713e-06	intronic	DENND5B
Div_simpson	4	chr4:129932685	rs12507354	129932685	T	C	0.06821	-0.1189	0.02631	6.717e-06	ncRNA_intronic	LINC02465
PCo2	20	chr20:13492045	rs146793476	13492045	A	G	0.02036	0.1187	0.02627	6.754e-06	intronic	TASP1
PCo6	9	chr9:87524950	rs77962276	87524950	T	C	0.132	-0.118	0.02611	6.776e-06	intronic	DAPK1
PCo5	19	chr19:49242032	rs4318314	49242032	G	T	0.3425	0.1193	0.02641	6.789e-06	intergenic	TRPM4(dist=30191),SLC6A16(dist=47603)
PCo5	9	chr9:108214327	rs143860748	108214327	A	G	0.01249	-0.1195	0.02645	6.813e-06	intergenic	KLF4(dist=724607),ACTL7B(dist=640262)
Div_simpson	13	chr13:91594817	rs76531844	91594817	C	T	0.08922	-0.1188	0.02629	6.819e-06	intronic	GPC5
Div_simpson	2	chr2:57174799	rs397756141	57174799	AT	A	0.4489	0.1191	0.02638	6.829e-06	intergenic	CCDC85A(dist=788625),VRK2(dist=732852)
PCo3	1	chr1:198576457	rs1409364	198576457	C	T	0.3719	0.1189	0.02632	6.835e-06	intergenic	ATP6V1G3(dist=35512),PTPRC(dist=62511)
PCo1	8	chr8:10563198	rs7817425	10563198	T	C	0.2536	-0.1177	0.02606	6.851e-06	intergenic	PRSS55(dist=9032),RP1L1(dist=43152)
PCo6	12	chr12:31514194	rs1262390	31514194	A	G	0.1271	-0.1179	0.0261	6.851e-06	intronic	DENND5B
PCo6	4	chr4:2778971	rs35743487	2778971	AT	A	0.4829	-0.1184	0.02623	6.873e-06	intergenic	TNIP2(dist=22595),SH3BP2(dist=14052)
PCo7	22	chr22:27102274	rs5761975	27102274	T	C	0.151	0.1175	0.02602	6.882e-06	intergenic	LOC284898(dist=41756),LOC105372977(dist=85242)
Div_Shannon	2	chr2:40122197	rs372498346	40122197	TGC	T	0.1528	-0.1165	0.0258	6.89e-06	ncRNA_intronic	SLC8A1-AS1
PCo8	2	chr2:181039281	rs771786544	181039281	T	TAAA	0.1247	-0.121	0.0268	6.892e-06	intronic	UBE2E3
PCo8	2	chr2:181039286	rs139019462	181039286	TTA	T	0.1247	-0.121	0.0268	6.892e-06	intronic	UBE2E3
Div_simpson	7	chr7:36389744	rs372202356	36389744	T	C	0.01127	-0.12	0.02658	6.96e-06	intronic	KIAA0895
PCo3	10	chr10:133196694	rs2998141	133196694	T	C	0.2657	-0.118	0.02616	6.974e-06	intronic	KNDC1
PCo1	5	chr5:135506553	rs10068175	135506553	T	A	0.03747	-0.1178	0.02612	6.975e-06	intergenic	TIFAB(dist=54154),NEUROG1(dist=27729)
Div_simpson	13	chr13:91593095	rs2065854	91593095	C	T	0.08893	-0.1187	0.02632	6.978e-06	intronic	GPC5
PCo8	2	chr2:181092939	rs6705815	181092939	A	C	0.1289	-0.1209	0.02681	6.993e-06	intergenic	UBE2E3(dist=29512),LINC01934(dist=30898)
PCo9	2	chr2:122307407	rs117802277	122307407	A	C	0.05389	-0.1199	0.02659	7.014e-06	intergenic	TSN(dist=539555),LINC01826(dist=758749)
PCo6	4	chr4:39451134	rs2687970	39451134	C	T	0.1852	-0.1177	0.02609	7.022e-06	UTR3	KLB(NM_175737:c.*2448T>C)
PCo5	3	chr3:30883509	rs11706869	30883509	A	G	0.4692	-0.1195	0.0265	7.025e-06	intronic	GADL1
PCo5	22	chr22:32325637	rs2072809	32325637	A	T	0.3561	0.1196	0.02652	7.043e-06	intergenic	SLC5A4-AS1(dist=52022),RFPL3(dist=29248)
PCo5	6	chr6:161744377	rs3019448	161744377	T	C	0.1117	-0.1191	0.02641	7.047e-06	intronic	PRKN
PCo10	4	chr4:182232792	rs72696067	182232792	T	C	0.01321	-0.1198	0.02656	7.063e-06	intergenic	MIR1305(dist=63414),TENM3(dist=10639)
PCo1	12	chr12:86575175	rs10776985	86575175	A	T	0.04643	-0.1173	0.02601	7.088e-06	intronic	MGAT4C
PCo5	19	chr19:49239375	rs4802592	49239375	T	C	0.3415	0.1189	0.02638	7.094e-06	intergenic	TRPM4(dist=27534),SLC6A16(dist=50260)
PCo8	6	chr6:142830949	rs198663	142830949	C	T	0.3535	-0.1196	0.02654	7.124e-06	intronic	HIVEP2
PCo7	20	chr20:53195209	rs2243747	53195209	C	G	0.2231	-0.1172	0.026	7.148e-06	intronic	TSHZ2
Div_simpson	2	chr2:40122965	rs7586346	40122965	G	A	0.1518	-0.1189	0.02638	7.158e-06	ncRNA_intronic	SLC8A1-AS1
Div_simpson	21	chr21:20650872	rs188537710	20650872	C	G	0.01645	-0.119	0.0264	7.16e-06	intergenic	LINC02573(dist=392187),LINC00320(dist=91718)
Div_simpson	13	chr13:91593399	rs75171268	91593399	G	T	0.08851	-0.1185	0.0263	7.177e-06	intronic	GPC5
PCo4	11	chr11:115728459	rs75471028	115728459	T	C	0.09493	-0.1186	0.02632	7.179e-06	intergenic	CADM1(dist=223936),LOC101928985(dist=3486)
PCo10	10	chr10:107037177	rs112151722	107037177	T	C	0.1342	0.1194	0.02649	7.185e-06	intronic	SORCS1
PCo1	21	chr21:24219039	rs1910614	24219039	A	G	0.3826	-0.1172	0.02602	7.197e-06	intergenic	D21S2088E(dist=834204),LINC01689(dist=85511)
Div_simpson	2	chr2:57173421	rs1593232	57173421	G	A	0.4404	0.1192	0.02645	7.222e-06	intergenic	CCDC85A(dist=787247),VRK2(dist=734230)
Div_simpson	7	chr7:36343907	rs75138380	36343907	C	A	0.01001	-0.1187	0.02636	7.228e-06	intronic	KIAA0895
PCo2	12	chr12:16003670	rs6488810	16003670	C	T	0.4297	0.118	0.02619	7.23e-06	intronic	DERA
Div_simpson	13	chr13:91597563	rs8002472	91597563	C	A	0.08977	-0.1187	0.02634	7.231e-06	intronic	GPC5
PCo9	7	chr7:70432461	rs141066085	70432461	T	C	0.02534	0.1198	0.0266	7.244e-06	intronic	AUTS2
Div_simpson	4	chr4:110038591	rs147320284	110038591	A	G	0.01749	-0.118	0.0262	7.26e-06	intergenic	EGF(dist=25512),ELOVL6(dist=10482)
PCo2	2	chr2:72283387	rs76240614	72283387	A	G	0.01606	0.118	0.02621	7.265e-06	intronic	EXOC6B
PCo7	4	chr4:65934296	rs10004200	65934296	A	G	0.2965	-0.1176	0.02612	7.268e-06	intergenic	EPHA5-AS1(dist=240910),MIR1269A(dist=342528)
Div_simpson	13	chr13:91590669	rs77064242	91590669	G	A	0.08887	-0.1184	0.0263	7.31e-06	intronic	GPC5
PCo4	2	chr2:112098731	rs76533694	112098731	A	G	0.01214	-0.1183	0.02629	7.314e-06	intronic	TMEM87B
PCo6	12	chr12:31581438	rs1677187	31581438	T	C	0.1275	-0.1176	0.02613	7.318e-06	intronic	DENND5B
PCo4	13	chr13:91068660	rs187856067	91068660	G	A	0.01286	0.1191	0.02646	7.323e-06	intergenic	LINC00410(dist=142063),LINC00380(dist=18595)
PCo1	12	chr12:86644410	chr12:86644410	86644410	G	GAATA	0.04532	-0.1172	0.02603	7.33e-06	intronic	MGAT4C
PCo9	2	chr2:122307422	rs200896245	122307422	AT	A	0.05496	-0.1197	0.0266	7.33e-06	intergenic	TSN(dist=539570),LINC01826(dist=758734)
PCo4	12	chr12:94750252	rs7299767	94750252	C	T	0.2659	0.1188	0.02639	7.335e-06	intergenic	TMCC3(dist=99690),MIR492(dist=84146)
PCo6	14	chr14:69261804	rs535390067	69261804	CG	C	0.01364	0.1178	0.02618	7.354e-06	intronic	GALNT16
PCo3	14	chr14:23414195	rs41285540	23414195	G	C	0.05318	0.1178	0.02617	7.376e-06	intronic	MYH7
Div_simpson	4	chr4:77150266	rs4859474	77150266	T	C	0.4238	-0.1186	0.02635	7.381e-06	intergenic	CCNI(dist=74294),CCNG2(dist=6938)
PCo3	10	chr10:76091289	rs200099913	76091289	A	G	0.06764	0.118	0.02623	7.382e-06	intronic	LRMDA
PCo5	18	chr18:46667355	rs430361	46667355	A	G	0.05929	-0.1187	0.02638	7.403e-06	intergenic	LOXHD1(dist=10322),ST8SIA5(dist=11763)
Div_simpson	10	chr10:44397093	rs35625505	44397093	G	A	0.2416	-0.119	0.02645	7.406e-06	intergenic	CXCL12(dist=11996),TMEM72-AS1(dist=413931)
PCo10	4	chr4:182229999	rs55894325	182229999	A	G	0.01285	-0.1195	0.02657	7.413e-06	intergenic	MIR1305(dist=60621),TENM3(dist=13432)
PCo7	16	chr16:79877039	rs78827063	79877039	C	T	0.0778	0.1173	0.02607	7.432e-06	intergenic	LINC01229(dist=75696),LOC102724084(dist=278919)
PCo3	9	chr9:87583967	rs145899237	87583967	G	A	0.05353	0.1181	0.02627	7.449e-06	intronic	DAPK1
PCo1	12	chr12:86590566	rs10858454	86590566	G	A	0.04747	-0.1169	0.026	7.471e-06	intronic	MGAT4C
PCo6	12	chr12:104446538	rs7965864	104446538	C	G	0.4829	0.1179	0.02623	7.496e-06	intergenic	TXNRD1(dist=96231),CHST11(dist=10376)
PCo6	14	chr14:92735683	rs7157038	92735683	T	C	0.4414	0.118	0.02624	7.509e-06	intronic	LGMN
PCo3	3	chr3:155194874	rs1485236	155194874	C	A	0.2991	0.118	0.02626	7.512e-06	intergenic	MME(dist=11145),LINC01487(dist=46071)
PCo3	4	chr4:27725637	rs6841905	27725637	A	G	0.08315	0.1176	0.02617	7.548e-06	intergenic	LINC02261(dist=443412),MIR4275(dist=1093945)
PCo3	5	chr5:108154238	rs142791886	108154238	C	T	0.02361	0.1179	0.02623	7.549e-06	intronic	FBXL17
PCo3	2	chr2:119436735	rs79257260	119436735	T	C	0.1079	-0.1182	0.02629	7.554e-06	intronic	TMEM37
PCo3	4	chr4:181806863	rs140820039	181806863	G	A	0.01	0.1184	0.02635	7.566e-06	intergenic	LINC02500(dist=541834),TEMN3-AS1(dist=13142)
Div_simpson	2	chr2:57186523	rs72940784	57186523	T	G	0.3885	-0.1185	0.02637	7.587e-06	intergenic	CCDC85A(dist=800349),VRK2(dist=721128)
PCo4	4	chr4:22311323	rs4697006	22311323	A	G	0.4631	-0.1188	0.02643	7.587e-06	intergenic	KCNIP4(dist=362572),LOC100505912(dist=16043)
PCo4	1	chr1:226114309	rs143200764	226114309	A	T	0.3917	-0.1189	0.02646	7.596e-06	intergenic	LINC01703(dist=24020),ACBD3(dist=30370)
Div_simpson	13	chr13:91593341	rs7999181	91593341	C	T	0.08958	-0.1182	0.0263	7.604e-06	intronic	GPC5
Div_simpson	1	chr1:81654150	rs7537444	81654150	T	G	0.3151	-0.1181	0.02628	7.617e-06	intergenic	LOC101927434(dist=96448),ADGRL2(dist=45620)
PCo6	4	chr4:39491754	rs11735126	39491754	G	A	0.1185	-0.1172	0.0261	7.618e-06	intergenic	LOC401127(dist=9851),UGDH(dist=7001)
PCo3	16	chr16:74717634	rs73614660	74717634	T	A	0.04857	0.1178	0.02621	7.635e-06	intronic	FA2H
PCo1	21	chr21:24232569	rs7275951	24232569	G	T	0.3815	-0.1169	0.02602	7.639e-06	intergenic	D21S2088E(dist=847734),LINC01689(dist=71981)
PCo6	4	chr4:2776749	rs7434637	2776749	C	G	0.4946	0.118	0.02627	7.643e-06	intergenic	TNIP2(dist=20373),SH3BP2(dist=16274)
PCo8	2	chr2:181096509	rs10188726	181096509	T	C	0.1292	-0.1204	0.0268	7.647e-06	intergenic	UBE2E3(dist=33082),LINC01934(dist=27328)
PCo8	3	chr3:64324272	rs1381810	64324272	T	C	0.1206	-0.1195	0.02661	7.649e-06	intergenic	PRICKLE2(dist=98817),ADAMTS9(dist=191383)
PCo10	1	chr1:169240646	rs10919105	169240646	T	C	0.06924	-0.1191	0.02651	7.655e-06	intronic	NME7
Div_simpson	6	chr6:20945771	rs143818862	20945771	A	C	0.03926	-0.1184	0.02636	7.673e-06	intronic	CDKAL1
PCo2	4	chr4:160649883	rs139817256	160649883	T	G	0.02891	0.1177	0.02621	7.673e-06	intergenic	LINC02233(dist=872099),FSTL5(dist=734009)
PCo8	3	chr3:64320087	rs853241	64320087	C	T	0.1231	-0.1194	0.02658	7.678e-06	intergenic	PRICKLE2(dist=94632),ADAMTS9(dist=195568)
PCo3	7	chr7:36350314	rs75501585	36350314	G	A	0.01035	0.118	0.02626	7.679e-06	intronic	KIAA0895
Div_simpson	2	chr2:57173232	rs1593231	57173232	C	T	0.4489	0.1185	0.02639	7.682e-06	intergenic	CCDC85A(dist=787058),VRK2(dist=734419)
PCo1	12	chr12:114940232	rs10850407	114940232	G	T	0.1439	-0.1177	0.02621	7.702e-06	intergenic	TBX3(dist=256068),MED13L(dist=1018344)
PCo6	12	chr12:31636739	rs7979755	31636739	T	C	0.05496	-0.1171	0.02607	7.705e-06	intergenic	DENND5B-AS1(dist=21388),ETFBKMT(dist=10421)
Div_simpson	13	chr13:39589675	rs17060335	39589675	G	A	0.3016	-0.1182	0.02632	7.717e-06	intronic	LHFPL6
PCo5	4	chr4:31240416	rs75528645	31240416	G	T	0.01892	-0.1191	0.02653	7.722e-06	intergenic	LINC02497(dist=28742),LINC02501(dist=266128)
PCo9	6	chr6:21676829	rs9466145	21676829	A	C	0.2709	0.1193	0.02658	7.731e-06	ncRNA_intronic	CASC15
PCo5	2	chr2:164147886	rs149641275	164147886	TAA	T	0.3471	0.1186	0.02642	7.738e-06	intergenic	FIGN(dist=411879),GRB14(dist=344520)
PCo7	3	chr3:66716141	rs73091851	66716141	G	A	0.1809	-0.1176	0.02619	7.741e-06	intergenic	LRIG1(dist=215720),LOC105377143(dist=14237)
PCo6	12	chr12:31488892	rs793177	31488892	C	T	0.1279	-0.1171	0.02609	7.747e-06	intronic	DENND5B
PCo9	2	chr2:122302441	rs79935320	122302441	G	T	0.0546	-0.1194	0.0266	7.76e-06	intergenic	TSN(dist=534589),LINC01826(dist=763715)
PCo6	4	chr4:39487814	rs2608841	39487814	G	A	0.1809	-0.117	0.02607	7.768e-06	intergenic	LOC401127(dist=5911),UGDH(dist=10941)
PCo5	2	chr2:164146290	rs16849288	164146290	C	T	0.3487	0.1185	0.0264	7.769e-06	intergenic	FIGN(dist=410283),GRB14(dist=346116)
PCo3	14	chr14:59233341	rs8005046	59233341	A	T	0.4932	0.1178	0.02625	7.771e-06	intronic	DAAM1
PCo3	8	chr8:25973027	rs118074654	25973027	T	C	0.04223	0.1179	0.02628	7.775e-06	intronic	EBF2
PCo5	19	chr19:49239012	rs12610858	49239012	C	T	0.3432	0.1185	0.0264	7.785e-06	intergenic	TRPM4(dist=27171),SLC6A16(dist=50623)
PCo3	16	chr16:74717328	rs79621652	74717328	G	A	0.04929	0.1175	0.02619	7.788e-06	intronic	FA2H
PCo8	11	chr11:68398181	rs57928864	68398181	G	T	0.05036	-0.1199	0.02671	7.789e-06	intronic	LRP5
PCo3	21	chr21:26532259	rs149005146	26532259	G	A	0.01606	0.1175	0.02617	7.791e-06	ncRNA_intronic	CYYR1-AS1
PCo6	18	chr18:1786587	rs12455929	1786587	A	G	0.1509	0.1173	0.02614	7.799e-06	intergenic	LINC00470(dist=426958),METTL4(dist=750938)
PCo1	12	chr12:86437103	chr12:86437103	86437103	A	AT	0.04292	-0.1169	0.02605	7.809e-06	intronic	MGAT4C
PCo1	12	chr12:86464186	rs78893926	86464186	G	A	0.04357	-0.1167	0.02601	7.811e-06	intronic	MGAT4C
PCo6	12	chr12:31459693	rs2617191	31459693	C	T	0.1281	-0.1171	0.02609	7.816e-06	intronic	DENND5B
PCo3	4	chr4:27720626	rs188449	27720626	T	C	0.08208	0.1175	0.02618	7.818e-06	intergenic	LINC02261(dist=438401),MIR4275(dist=1098956)
PCo6	4	chr4:2781594	rs1270634	2781594	A	C	0.4761	-0.1177	0.02624	7.823e-06	intergenic	TNIP2(dist=25218),SH3BP2(dist=11429)
PCo4	20	chr20:21362332	rs713479	21362332	G	C	0.02183	-0.1186	0.02642	7.827e-06	intronic	XRN2
Div_simpson	2	chr2:224848079	rs192848005	224848079	G	A	0.01392	-0.1179	0.02628	7.847e-06	intronic	DOCK10
PCo2	22	chr22:39411226	rs117420954	39411226	T	C	0.03643	0.1176	0.02622	7.864e-06	intronic	TAB1
PCo6	12	chr12:31588139	rs1259359	31588139	T	G	0.1263	-0.1171	0.02611	7.865e-06	intronic	DENND5B
PCo6	12	chr12:31628313	rs7975536	31628313	T	C	0.05325	-0.1171	0.02609	7.87e-06	intergenic	DENND5B-AS1(dist=12962),ETFBKMT(dist=18847)
PCo6	12	chr12:31526725	rs976874	31526725	C	T	0.1274	-0.1171	0.02611	7.871e-06	intronic	DENND5B
PCo1	12	chr12:86600003	rs9645772	86600003	G	T	0.04568	-0.1167	0.02602	7.884e-06	intronic	MGAT4C
PCo1	12	chr12:86382713	rs149535117	86382713	G	C	0.0425	-0.1167	0.02602	7.892e-06	intronic	MGAT4C
PCo8	2	chr2:181065303	rs62178781	181065303	T	C	0.1262	-0.1202	0.0268	7.897e-06	intergenic	UBE2E3(dist=1876),LINC01934(dist=58534)
PCo7	5	chr5:5732293	rs66957803	5732293	C	G	0.4274	-0.1166	0.026	7.902e-06	intergenic	ICE1(dist=242059),LINC02145(dist=578148)
PCo8	6	chr6:74139950	rs9447161	74139950	G	A	0.1593	0.1201	0.02678	7.936e-06	ncRNA_intronic	LOC101928516
PCo2	15	chr15:88853445	rs4932436	88853445	A	C	0.2134	-0.1173	0.02617	7.956e-06	intronic	ACAN
PCo9	11	chr11:20190845	rs7122224	20190845	C	T	0.3888	0.1197	0.02671	7.957e-06	intergenic	DBX1(dist=30521),HTATIP2(dist=172840)
PCo1	12	chr12:86614674	rs59486148	86614674	A	G	0.04357	-0.1169	0.02607	7.967e-06	intronic	MGAT4C
PCo9	2	chr2:122329533	rs78493450	122329533	C	T	0.05357	-0.1192	0.02659	7.968e-06	intergenic	TSN(dist=561681),LINC01826(dist=736623)
PCo9	2	chr2:122307296	rs75663442	122307296	T	G	0.05496	-0.1192	0.0266	7.969e-06	intergenic	TSN(dist=539444),LINC01826(dist=758860)
PCo6	12	chr12:31446623	rs2682674	31446623	A	G	0.1294	-0.1171	0.02613	7.972e-06	intronic	DENND5B
PCo5	16	chr16:22341597	rs143869315	22341597	A	G	0.01463	-0.1184	0.02641	7.985e-06	intergenic	POLR3E(dist=6494),CDR2(dist=4339)
PCo6	12	chr12:31511111	rs1259435	31511111	A	C	0.1263	-0.117	0.02609	7.997e-06	intronic	DENND5B
PCo3	1	chr1:198575531	rs1536320	198575531	A	G	0.1506	0.1173	0.02617	7.998e-06	intergenic	ATP6V1G3(dist=34586),PTPRC(dist=63437)
PCo5	19	chr19:49241281	rs2335186	49241281	C	A	0.3451	0.1183	0.02639	8.005e-06	intergenic	TRPM4(dist=29440),SLC6A16(dist=48354)
PCo3	1	chr1:217064378	rs142316042	217064378	A	T	0.01213	0.1176	0.02625	8.02e-06	intronic	ESRRG
PCo10	5	chr5:181230236	rs13179344	181230236	G	A	0.4261	0.1191	0.02658	8.027e-06	intronic	TRIM41
PCo1	12	chr12:86559587	rs114110581	86559587	A	C	0.04532	-0.117	0.02611	8.034e-06	intronic	MGAT4C
Div_Shannon	3	chr3:77754376	rs560464483	77754376	CTA	C	0.01048	0.1155	0.02578	8.041e-06	intergenic	ROBO2(dist=104413),LINC02077(dist=284329)
PCo10	10	chr10:99521957	rs147112338	99521957	G	A	0.01072	0.1189	0.02653	8.044e-06	intergenic	GOT1(dist=91184),LINC01475(dist=4393)
PCo10	1	chr1:169168354	rs1200085	169168354	A	G	0.06357	-0.1188	0.02651	8.045e-06	intronic	NME7
PCo1	12	chr12:86412607	rs10160933	86412607	T	G	0.04354	-0.1165	0.02601	8.045e-06	intronic	MGAT4C
PCo1	12	chr12:86413721	rs75435394	86413721	A	T	0.04354	-0.1165	0.02601	8.045e-06	intronic	MGAT4C
PCo1	12	chr12:86441939	rs141767059	86441939	A	G	0.04354	-0.1165	0.02601	8.045e-06	intronic	MGAT4C
PCo1	12	chr12:86452531	rs12306070	86452531	C	T	0.04354	-0.1165	0.02601	8.045e-06	intronic	MGAT4C
PCo1	12	chr12:86477542	rs117134674	86477542	C	A	0.04354	-0.1165	0.02601	8.045e-06	intronic	MGAT4C
PCo1	12	chr12:114904116	rs10699988	114904116	ATG	A	0.1407	-0.1176	0.02624	8.046e-06	intergenic	TBX3(dist=219952),MED13L(dist=1054460)
PCo8	7	chr7:41223793	rs138262694	41223793	T	C	0.01642	-0.1192	0.0266	8.07e-06	intergenic	LINC01449(dist=90292),INHBA(dist=461321)
PCo4	21	chr21:30211469	rs694984	30211469	T	C	0.4199	-0.119	0.02657	8.077e-06	ncRNA_intronic	LINC00307
PCo8	21	chr21:32515855	rs9975862	32515855	C	T	0.2989	-0.1199	0.02676	8.091e-06	downstream	EVA1C(dist=455)
PCo3	8	chr8:14724165	rs1441939	14724165	A	G	0.3146	0.118	0.02635	8.109e-06	intronic	SGCZ
PCo4	21	chr21:30212071	rs524662	30212071	A	G	0.4208	-0.1189	0.02654	8.127e-06	upstream	LINC00307(dist=288)
PCo1	12	chr12:86441915	chr12:86441915	86441915	G	GC	0.04357	-0.1165	0.02602	8.136e-06	intronic	MGAT4C
PCo1	12	chr12:86441917	rs562267914	86441917	A	C	0.04357	-0.1165	0.02602	8.136e-06	intronic	MGAT4C
PCo1	12	chr12:86470460	rs77528478	86470460	T	C	0.04357	-0.1165	0.02602	8.136e-06	intronic	MGAT4C
PCo6	4	chr4:39457411	rs2687957	39457411	C	T	0.1849	-0.1169	0.0261	8.136e-06	intronic	RPL9
PCo9	2	chr2:122344957	rs77828557	122344957	C	G	0.05353	-0.1191	0.02659	8.138e-06	intergenic	TSN(dist=577105),LINC01826(dist=721199)
Div_simpson	2	chr2:57175505	rs877993	57175505	G	A	0.4493	0.1181	0.02638	8.143e-06	intergenic	CCDC85A(dist=789331),VRK2(dist=732146)
PCo3	22	chr22:32853886	rs933255	32853886	T	C	0.07102	0.1172	0.02617	8.147e-06	intronic	SYN3,TIMP3
PCo6	12	chr12:31381321	rs111689645	31381321	A	C	0.1253	-0.1168	0.02609	8.16e-06	downstream	DENND5B(dist=902)
PCo4	4	chr4:22283361	rs1909785	22283361	T	C	0.4596	-0.1184	0.02645	8.173e-06	intergenic	KCNIP4(dist=334610),LOC100505912(dist=44005)
PCo3	5	chr5:129681100	rs117219566	129681100	C	T	0.02034	0.1174	0.02621	8.179e-06	intronic	ADAMTS19
Div_simpson	4	chr4:8760618	rs149801774	8760618	T	C	0.4483	-0.1177	0.0263	8.182e-06	intergenic	CPZ(dist=140857),HMX1(dist=85458)
Div_simpson	4	chr4:77179047	rs7688769	77179047	T	C	0.4198	-0.118	0.02636	8.184e-06	intergenic	CCNG2(dist=8987),CXCL13(dist=332706)
PCo3	10	chr10:128549654	rs11016316	128549654	C	T	0.464	-0.1176	0.02628	8.189e-06	intergenic	LINC01163(dist=231928),LOC728327(dist=363179)
PCo6	4	chr4:39496873	rs2381386	39496873	T	C	0.116	-0.1168	0.02609	8.195e-06	intergenic	LOC401127(dist=14970),UGDH(dist=1882)
PCo4	8	chr8:53467230	rs138321653	53467230	G	A	0.02613	-0.1181	0.02638	8.204e-06	intergenic	OPRK1(dist=215533),LOC100507516(dist=44551)
PCo10	9	chr9:135004560	rs150059788	135004560	C	G	0.02964	0.1193	0.02666	8.212e-06	intergenic	FCN1(dist=86557),OLFM1(dist=70683)
PCo7	3	chr3:66714729	rs73091843	66714729	T	C	0.1824	-0.1173	0.0262	8.218e-06	intergenic	LRIG1(dist=214308),LOC105377143(dist=15649)
PCo1	12	chr12:86382660	rs138107942	86382660	T	C	0.04256	-0.1165	0.02603	8.227e-06	intronic	MGAT4C
PCo1	12	chr12:86659792	rs74826223	86659792	G	T	0.04393	-0.1165	0.02604	8.241e-06	intronic	MGAT4C
PCo4	4	chr4:22296577	rs2221191	22296577	G	C	0.4861	-0.1183	0.02643	8.246e-06	intergenic	KCNIP4(dist=347826),LOC100505912(dist=30789)
PCo10	4	chr4:182235343	rs72696068	182235343	A	G	0.0132	-0.1188	0.02655	8.251e-06	intergenic	MIR1305(dist=65965),TENM3(dist=8088)
PCo6	12	chr12:31638339	rs73088360	31638339	C	G	0.05397	-0.1168	0.0261	8.265e-06	intergenic	DENND5B-AS1(dist=22988),ETFBKMT(dist=8821)
PCo9	2	chr2:122306013	chr2:122306013	122306013	C	CAAAG	0.05318	-0.119	0.02658	8.273e-06	intergenic	TSN(dist=538161),LINC01826(dist=760143)
PCo6	12	chr12:31629654	rs12826630	31629654	T	C	0.0554	-0.1167	0.02608	8.276e-06	intergenic	DENND5B-AS1(dist=14303),ETFBKMT(dist=17506)
Div_simpson	12	chr12:20611327	rs75322823	20611327	C	T	0.03179	-0.1178	0.02633	8.277e-06	intronic	PDE3A
PCo5	2	chr2:230949045	rs114282251	230949045	G	C	0.3339	0.1187	0.02653	8.284e-06	intergenic	GPR55(dist=23819),SPATA3-AS1(dist=35323)
PCo5	3	chr3:30878183	rs4290836	30878183	C	A	0.4718	-0.1184	0.02645	8.285e-06	intronic	GADL1
PCo4	1	chr1:226112787	rs7515023	226112787	T	C	0.3331	-0.1181	0.0264	8.296e-06	intergenic	LINC01703(dist=22498),ACBD3(dist=31892)
PCo1	2	chr2:77806641	rs145951295	77806641	C	T	0.01356	-0.1169	0.02612	8.301e-06	ncRNA_intronic	LOC101927967
PCo8	3	chr3:64305696	rs853282	64305696	T	A	0.1914	-0.1194	0.02668	8.311e-06	intergenic	PRICKLE2(dist=80241),ADAMTS9(dist=209959)
PCo6	1	chr1:167944633	rs78841916	167944633	T	A	0.05901	0.1167	0.02609	8.312e-06	intronic	DCAF6
PCo7	20	chr20:59779493	rs75894882	59779493	A	G	0.01249	0.1165	0.02604	8.314e-06	intronic	PHACTR3
Div_simpson	10	chr10:44397058	rs4534529	44397058	A	G	0.2405	-0.118	0.02638	8.329e-06	intergenic	CXCL12(dist=11961),TMEM72-AS1(dist=413966)
PCo8	22	chr22:42770382	rs5758927	42770382	T	C	0.3499	-0.119	0.0266	8.344e-06	intergenic	A4GALT(dist=49081),ARFGAP3(dist=26144)
PCo7	16	chr16:79878739	rs78163901	79878739	G	A	0.07786	0.1166	0.02607	8.355e-06	intergenic	LINC01229(dist=77396),LOC102724084(dist=277219)
PCo8	6	chr6:13560810	rs12216101	13560810	G	T	0.2391	-0.1188	0.02656	8.356e-06	intergenic	GFOD1(dist=73173),SIRT5(dist=13719)
PCo8	5	chr5:172226339	rs147991536	172226339	A	G	0.01713	-0.1196	0.02674	8.37e-06	intronic	UBTD2
Div_simpson	6	chr6:125021629	rs141097450	125021629	A	G	0.02855	-0.1174	0.02625	8.39e-06	intronic	RNF217
Div_simpson	10	chr10:44394204	rs1855531	44394204	T	G	0.2386	-0.1179	0.02636	8.402e-06	intergenic	CXCL12(dist=9107),TMEM72-AS1(dist=416820)
Div_Shannon	11	chr11:36880443	rs4393292	36880443	C	G	0.308	-0.1147	0.02565	8.405e-06	intergenic	C11orf74(dist=221152),LOC105376633(dist=1058158)
PCo1	15	chr15:39087536	rs148274661	39087536	G	T	0.03854	-0.1166	0.02609	8.414e-06	intergenic	C15orf53(dist=387498),C15orf54(dist=163133)
PCo1	4	chr4:48420828	rs17609600	48420828	C	T	0.3029	-0.1169	0.02614	8.425e-06	intronic	SLAIN2
PCo1	12	chr12:86572796	rs10858442	86572796	G	A	0.04682	-0.1163	0.02602	8.427e-06	intronic	MGAT4C
PCo8	12	chr12:37880476	rs139986133	37880476	C	T	0.02855	0.1192	0.02666	8.431e-06	intergenic	NONE(dist=NONE),ALG10B(dist=436279)
PCo1	12	chr12:86625349	rs55860954	86625349	A	G	0.04568	-0.1163	0.02601	8.434e-06	intronic	MGAT4C
PCo3	16	chr16:74717532	rs34089769	74717532	C	T	0.05	0.1171	0.02619	8.444e-06	intronic	FA2H
PCo1	12	chr12:86555729	rs115758980	86555729	T	C	0.04532	-0.1163	0.02601	8.45e-06	intronic	MGAT4C
PCo6	1	chr1:3800173	rs9424299	3800173	A	G	0.3133	-0.1166	0.02609	8.454e-06	intergenic	LRRC47(dist=3669),CEP104(dist=11908)
PCo5	13	chr13:114295261	rs12427875	114295261	T	C	0.0224	-0.1185	0.02651	8.465e-06	intronic	UPF3A
PCo6	6	chr6:39408225	rs9471093	39408225	A	T	0.3871	0.1169	0.02614	8.468e-06	intronic	KIF6
PCo8	2	chr2:181050214	rs4667041	181050214	G	A	0.1263	-0.1198	0.0268	8.48e-06	intronic	UBE2E3
PCo10	1	chr1:181505074	rs76495153	181505074	C	G	0.1331	0.1188	0.02658	8.492e-06	intronic	CACNA1E
Div_simpson	10	chr10:44392682	rs6593412	44392682	G	A	0.2375	-0.1179	0.02639	8.498e-06	intergenic	CXCL12(dist=7585),TMEM72-AS1(dist=418342)
PCo2	1	chr1:73582377	rs146341841	73582377	A	T	0.04964	-0.1175	0.02628	8.501e-06	intergenic	LINC01360(dist=243500),LINC02238(dist=92302)
PCo8	2	chr2:181039431	rs62181569	181039431	A	G	0.1263	-0.1197	0.02679	8.539e-06	intronic	UBE2E3
PCo3	14	chr14:59247599	rs7154112	59247599	C	T	0.4904	0.1174	0.02627	8.543e-06	intronic	DAAM1
PCo9	2	chr2:122307185	rs78628189	122307185	A	C	0.05353	-0.1187	0.02658	8.558e-06	intergenic	TSN(dist=539333),LINC01826(dist=758971)
Div_simpson	2	chr2:189568850	rs184160675	189568850	C	G	0.01856	-0.1178	0.02637	8.561e-06	intronic	SLC40A1
PCo3	11	chr11:120780467	rs184799334	120780467	G	T	0.01392	0.1179	0.02639	8.608e-06	intronic	GRIK4
PCo1	2	chr2:26671721	rs1009221	26671721	G	A	0.1984	-0.1172	0.02624	8.611e-06	intergenic	CIB4(dist=30353),KCNK3(dist=20992)
Div_simpson	2	chr2:189633569	rs528337067	189633569	C	T	0.01179	-0.1179	0.02639	8.613e-06	intergenic	SLC40A1(dist=52758),ASNSD1(dist=27830)
PCo9	2	chr2:122330821	rs75480224	122330821	C	G	0.05389	-0.1187	0.02658	8.615e-06	intergenic	TSN(dist=562969),LINC01826(dist=735335)
PCo3	10	chr10:133196751	rs2998140	133196751	T	C	0.2713	-0.117	0.0262	8.622e-06	intronic	KNDC1
PCo8	7	chr7:28471775	rs748344262	28471775	CTTACATTGAGTTT	C	0.1845	-0.1192	0.0267	8.646e-06	intronic	CREB5
PCo2	2	chr2:54678559	rs2971883	54678559	C	A	0.4829	-0.117	0.0262	8.675e-06	intergenic	SPTBN1(dist=7113),EML6(dist=46453)
PCo6	12	chr12:31583207	rs1716194	31583207	A	G	0.1323	-0.1167	0.02614	8.679e-06	intronic	DENND5B
PCo1	21	chr21:24230594	rs1999311	24230594	G	T	0.3812	-0.1162	0.02603	8.699e-06	intergenic	D21S2088E(dist=845759),LINC01689(dist=73956)
PCo3	14	chr14:59208145	rs2146009	59208145	A	T	0.4736	0.1173	0.02627	8.702e-06	intronic	DAAM1
PCo4	4	chr4:22291015	rs2323481	22291015	G	A	0.4604	-0.118	0.02644	8.705e-06	intergenic	KCNIP4(dist=342264),LOC100505912(dist=36351)
PCo9	2	chr2:122339000	rs77860886	122339000	C	G	0.05353	-0.1187	0.02659	8.705e-06	intergenic	TSN(dist=571148),LINC01826(dist=727156)
PCo9	2	chr2:122339001	rs76073828	122339001	T	G	0.05353	-0.1187	0.02659	8.705e-06	intergenic	TSN(dist=571149),LINC01826(dist=727155)
PCo3	5	chr5:129546566	rs66944997	129546566	C	G	0.05147	0.1176	0.02635	8.708e-06	intronic	ADAMTS19
Div_simpson	11	chr11:63558375	rs183132185	63558375	T	G	0.01286	-0.1174	0.0263	8.734e-06	intronic	HRASLS2
Div_simpson	9	chr9:124749761	rs4836991	124749761	A	G	0.4693	0.1172	0.02627	8.74e-06	intronic	NR6A1
PCo1	5	chr5:135531259	rs10070962	135531259	T	G	0.03786	-0.1166	0.02613	8.74e-06	intergenic	TIFAB(dist=78860),NEUROG1(dist=3023)
PCo1	12	chr12:114939871	rs4331155	114939871	T	G	0.1426	-0.1171	0.02624	8.743e-06	intergenic	TBX3(dist=255707),MED13L(dist=1018705)
PCo1	12	chr12:86741868	rs116844765	86741868	G	T	0.04432	-0.1163	0.02605	8.748e-06	intronic	MGAT4C
PCo1	12	chr12:114904087	rs7312982	114904087	T	C	0.09812	-0.1169	0.02619	8.753e-06	intergenic	TBX3(dist=219923),MED13L(dist=1054489)
PCo5	2	chr2:164147597	rs12614440	164147597	T	C	0.3477	0.1178	0.0264	8.756e-06	intergenic	FIGN(dist=411590),GRB14(dist=344809)
PCo6	12	chr12:31547978	rs11051456	31547978	C	T	0.13	-0.1166	0.02614	8.756e-06	intronic	DENND5B
PCo7	16	chr16:66687878	rs147712865	66687878	G	C	0.01749	0.1159	0.02598	8.763e-06	intronic	CMTM4
PCo6	4	chr4:39424705	rs6531716	39424705	C	T	0.4499	-0.118	0.02644	8.765e-06	intronic	KLB
PCo6	4	chr4:39501275	rs113921621	39501275	C	A	0.1198	-0.1175	0.02633	8.784e-06	intronic	UGDH
PCo6	19	chr19:15836470	rs182706240	15836470	C	G	0.02216	0.1171	0.02624	8.787e-06	downstream	UCA1(dist=149)
PCo1	12	chr12:86714830	rs77802012	86714830	A	G	0.04354	-0.1162	0.02604	8.8e-06	intronic	MGAT4C
PCo2	4	chr4:171267904	rs1038812	171267904	C	T	0.3094	0.1167	0.02616	8.806e-06	intergenic	MIR6082(dist=81612),LINC02174(dist=334779)
Div_Shannon	6	chr6:110109528	rs186081645	110109528	A	G	0.01286	0.1145	0.02566	8.825e-06	intronic	WASF1
Div_simpson	2	chr2:57162977	rs10209324	57162977	C	A	0.4483	0.1178	0.0264	8.832e-06	intergenic	CCDC85A(dist=776803),VRK2(dist=744674)
Div_Shannon	13	chr13:91610737	rs17420943	91610737	T	C	0.09458	-0.1145	0.02568	8.844e-06	intronic	GPC5
PCo8	10	chr10:15594967	rs17137512	15594967	A	T	0.06679	-0.1187	0.02661	8.849e-06	intronic	ITGA8
PCo9	8	chr8:101138324	rs1814492	101138324	A	G	0.4911	0.1193	0.02675	8.856e-06	intergenic	FLJ42969(dist=62073),ZNF706(dist=58714)
PCo9	2	chr2:122307164	rs76870529	122307164	G	A	0.05361	-0.1186	0.02659	8.862e-06	intergenic	TSN(dist=539312),LINC01826(dist=758992)
Div_simpson	13	chr13:91610500	rs16946292	91610500	T	C	0.0935	-0.1174	0.02633	8.88e-06	intronic	GPC5
PCo1	12	chr12:86702225	rs59469568	86702225	T	A	0.04432	-0.1161	0.02604	8.899e-06	intronic	MGAT4C
Div_simpson	9	chr9:124553588	rs76667696	124553588	T	C	0.1469	-0.1177	0.02639	8.927e-06	intronic	NR6A1
PCo3	16	chr16:74714725	rs73614642	74714725	G	A	0.04996	0.1167	0.02618	8.928e-06	intronic	FA2H
PCo1	12	chr12:86290471	chr12:86290471	86290471	TA	T	0.04354	-0.1162	0.02605	8.937e-06	intronic	MGAT4C
PCo4	3	chr3:22326350	rs151148586	22326350	T	C	0.01356	-0.1176	0.02638	8.945e-06	intergenic	ZNF385D-AS2(dist=346522),UBE2E2-AS1(dist=868721)
PCo9	15	chr15:94568744	rs116991563	94568744	G	A	0.02391	-0.1184	0.02656	8.957e-06	intergenic	MCTP2(dist=84792),LOC440311(dist=286619)
Div_simpson	13	chr13:91592258	rs9560828	91592258	T	C	0.08863	-0.1173	0.02631	8.969e-06	intronic	GPC5
PCo8	2	chr2:181016250	rs72883599	181016250	A	T	0.131	-0.1191	0.02673	8.981e-06	intronic	UBE2E3
PCo2	1	chr1:188359412	rs12119593	188359412	G	A	0.4554	0.1176	0.02638	9.018e-06	intergenic	LINC01037(dist=882190),BRINP3(dist=1738255)
Div_simpson	2	chr2:221979713	rs6728517	221979713	C	T	0.05318	-0.1171	0.02627	9.039e-06	intergenic	EPHA4(dist=405511),PAX3(dist=220174)
PCo2	10	chr10:105556378	rs187821714	105556378	T	C	0.01107	-0.1166	0.02617	9.043e-06	intergenic	SORCS3(dist=291136),LOC101927549(dist=117232)
PCo10	1	chr1:169168039	rs1200083	169168039	G	A	0.06388	-0.1181	0.0265	9.052e-06	intronic	NME7
PCo1	12	chr12:86649644	rs114576322	86649644	T	G	0.04461	-0.1159	0.02602	9.057e-06	intronic	MGAT4C
Div_simpson	4	chr4:129938114	rs75973878	129938114	A	G	0.06852	-0.1172	0.02631	9.071e-06	ncRNA_intronic	LINC02465
PCo6	12	chr12:31500598	rs1259354	31500598	G	T	0.1276	-0.1167	0.02621	9.072e-06	UTR5	DENND5B(NM_001308339:c.-40A>C)
PCo6	1	chr1:3788457	rs9424282	3788457	T	C	0.3221	-0.1165	0.02616	9.072e-06	intronic	LRRC47
PCo3	8	chr8:14754222	rs75777746	14754222	C	T	0.1624	0.1169	0.02625	9.087e-06	intronic	SGCZ
Div_simpson	2	chr2:57172815	rs6545634	57172815	A	G	0.4489	0.1178	0.02644	9.093e-06	intergenic	CCDC85A(dist=786641),VRK2(dist=734836)
PCo6	12	chr12:31568658	rs2061761	31568658	A	T	0.1286	-0.1164	0.02613	9.102e-06	intronic	DENND5B
PCo3	22	chr22:27733840	rs398121774	27733840	GC	G	0.3979	-0.118	0.02649	9.109e-06	intergenic	LINC02554(dist=416000),MN1(dist=14437)
PCo5	10	chr10:30868278	rs11008292	30868278	C	A	0.4059	-0.1183	0.02656	9.11e-06	intronic	ZNF438
PCo3	19	chr19:50150591	rs12460458	50150591	T	C	0.1135	0.1167	0.02621	9.115e-06	intergenic	SNAR-D(dist=10271),IZUMO2(dist=1957)
Div_simpson	5	chr5:172542569	rs10516094	172542569	T	C	0.08173	-0.1171	0.02629	9.123e-06	intergenic	SH3PXD2B(dist=88046),LINC01944(dist=14156)
Div_simpson	2	chr2:57184352	rs72940770	57184352	A	T	0.3865	-0.1174	0.02637	9.138e-06	intergenic	CCDC85A(dist=798178),VRK2(dist=723299)
PCo6	3	chr3:76779834	rs187302678	76779834	C	A	0.01606	-0.1166	0.02618	9.158e-06	intergenic	ZNF717(dist=994251),ROBO2(dist=260309)
PCo8	11	chr11:68411263	rs17848266	68411263	G	A	0.05143	-0.1188	0.02668	9.168e-06	intronic	LRP5
PCo3	1	chr1:41564035	rs34665232	41564035	C	T	0.01035	0.1169	0.02626	9.17e-06	intronic	HIVEP3
PCo3	16	chr16:74716976	rs73614655	74716976	G	A	0.04925	0.1165	0.02616	9.192e-06	intronic	FA2H
PCo3	22	chr22:27733788	rs5762334	27733788	C	T	0.4111	-0.1177	0.02645	9.196e-06	intergenic	LINC02554(dist=415948),MN1(dist=14489)
PCo5	16	chr16:22437588	rs930843039	22437588	A	T	0.01374	-0.1183	0.02658	9.208e-06	ncRNA_exonic	RRN3P3
PCo6	1	chr1:62260179	rs2765270	62260179	T	C	0.1392	0.1161	0.02608	9.215e-06	intronic	KANK4
PCo8	2	chr2:151025064	rs139341684	151025064	C	T	0.01499	-0.1184	0.02661	9.227e-06	intergenic	LOC101929282(dist=389707),RBM43(dist=223150)
PCo9	2	chr2:122332069	rs117350246	122332069	T	C	0.0546	-0.1184	0.0266	9.259e-06	intergenic	TSN(dist=564217),LINC01826(dist=734087)
PCo7	3	chr3:66710796	rs73091835	66710796	A	G	0.1814	-0.1166	0.02619	9.262e-06	intergenic	LRIG1(dist=210375),LOC105377143(dist=19582)
PCo1	4	chr4:48351325	rs10517217	48351325	A	G	0.3018	-0.1164	0.02615	9.273e-06	intronic	SLAIN2
Div_Shannon	2	chr2:175066263	rs117097088	175066263	A	G	0.02677	-0.1138	0.02558	9.284e-06	intergenic	CHN1(dist=60884),ATF2(dist=5987)
PCo9	21	chr21:41258166	rs2837998	41258166	G	A	0.1688	-0.119	0.02674	9.299e-06	intronic	BACE2
Div_Shannon	4	chr4:25540584	rs12331861	25540584	C	T	0.1162	-0.1143	0.0257	9.303e-06	ncRNA_intronic	LOC101929161
Div_Shannon	2	chr2:40126830	rs4614975	40126830	C	G	0.1513	-0.1145	0.02574	9.316e-06	ncRNA_intronic	SLC8A1-AS1
PCo4	2	chr2:66932995	rs186772590	66932995	A	C	0.01499	-0.1171	0.02632	9.329e-06	ncRNA_intronic	LINC01799
PCo3	3	chr3:47850254	chr3:47850254	47850254	C	CAA	0.2298	0.1167	0.02623	9.33e-06	downstream	DHX30,MAP4,MIR1226(dist=436)
Div_simpson	2	chr2:57183304	rs72940758	57183304	A	G	0.3858	-0.1172	0.02634	9.358e-06	intergenic	CCDC85A(dist=797130),VRK2(dist=724347)
PCo2	15	chr15:88855322	rs35430524	88855322	A	C	0.2154	-0.1166	0.0262	9.363e-06	exonic	ACAN
Div_Shannon	11	chr11:60507984	rs35840244	60507984	C	A	0.2384	0.1145	0.02574	9.372e-06	downstream	MS4A12(dist=556)
PCo8	2	chr2:181080937	rs11412702	181080937	T	TC	0.1281	-0.1192	0.0268	9.381e-06	intergenic	UBE2E3(dist=17510),LINC01934(dist=42900)
PCo3	10	chr10:76093078	rs4746360	76093078	T	C	0.07362	0.1164	0.02618	9.397e-06	intronic	LRMDA
PCo8	11	chr11:68406654	rs2277268	68406654	A	G	0.05282	-0.1187	0.02669	9.408e-06	exonic	LRP5
Div_simpson	2	chr2:57187098	rs4672202	57187098	T	A	0.4503	0.1173	0.02638	9.412e-06	intergenic	CCDC85A(dist=800924),VRK2(dist=720553)
Div_simpson	13	chr13:91610814	rs79116127	91610814	G	C	0.09529	-0.1169	0.02628	9.414e-06	intronic	GPC5
PCo1	12	chr12:86328530	rs76487063	86328530	C	T	0.03978	-0.1161	0.02611	9.439e-06	intronic	MGAT4C
PCo1	12	chr12:86670054	rs140213435	86670054	GA	G	0.05025	-0.1165	0.02621	9.458e-06	intronic	MGAT4C
PCo10	1	chr1:169330256	rs6662237	169330256	A	C	0.06995	-0.1178	0.0265	9.464e-06	intronic	NME7
Div_simpson	15	chr15:17148743	chr15:17148743	17148743	T	C	0.08608	-0.1169	0.02629	9.465e-06	intergenic	NONE(dist=NONE),NONE(dist=NONE)
PCo3	1	chr1:236726815	rs138902745	236726815	C	T	0.04818	0.1163	0.02616	9.475e-06	intronic	ACTN2
PCo8	3	chr3:64321483	rs1462738	64321483	T	C	0.1243	-0.1181	0.02658	9.476e-06	intergenic	PRICKLE2(dist=96028),ADAMTS9(dist=194172)
PCo8	3	chr3:64321489	rs7627889	64321489	A	G	0.1243	-0.1181	0.02658	9.476e-06	intergenic	PRICKLE2(dist=96034),ADAMTS9(dist=194166)
PCo4	10	chr10:9719153	rs578145507	9719153	C	T	0.01071	-0.1171	0.02633	9.477e-06	intergenic	LOC101928272(dist=423560),LOC101928298(dist=339569)
PCo3	4	chr4:27715796	rs297302	27715796	C	T	0.08351	0.1163	0.02617	9.485e-06	intergenic	LINC02261(dist=433571),MIR4275(dist=1103786)
Div_simpson	5	chr5:147078802	rs557171418	147078802	T	C	0.01575	-0.1171	0.02636	9.505e-06	intronic	PPP2R2B
PCo3	11	chr11:91535026	rs140421089	91535026	A	G	0.01249	0.1164	0.02619	9.511e-06	intergenic	DISC1FP1(dist=619974),FAT3(dist=817070)
PCo2	1	chr1:41223347	rs72947927	41223347	T	C	0.0157	-0.1168	0.02628	9.527e-06	intronic	SCMH1
PCo8	13	chr13:108685624	rs7335757	108685624	A	G	0.3569	0.1183	0.02662	9.528e-06	intronic	MYO16
PCo5	18	chr18:46665703	rs391929	46665703	A	G	0.06049	-0.1173	0.02639	9.537e-06	intergenic	LOXHD1(dist=8670),ST8SIA5(dist=13415)
PCo2	1	chr1:188351264	rs10912350	188351264	A	G	0.4525	0.1173	0.02639	9.551e-06	intergenic	LINC01037(dist=874042),BRINP3(dist=1746403)
PCo10	3	chr3:33457255	rs59239271	33457255	G	A	0.4843	-0.1183	0.02662	9.56e-06	intergenic	UBP1(dist=16850),CLASP2(dist=38991)
PCo1	5	chr5:135521940	rs10077578	135521940	G	A	0.03717	-0.1161	0.02613	9.573e-06	intergenic	TIFAB(dist=69541),NEUROG1(dist=12342)
PCo1	12	chr12:86584748	rs10047643	86584748	G	A	0.04747	-0.1155	0.026	9.577e-06	intronic	MGAT4C
Div_simpson	1	chr1:87736544	rs305450	87736544	C	T	0.4911	0.1172	0.02639	9.61e-06	intergenic	LINC01364(dist=364889),PKN2-AS1(dist=800969)
PCo5	2	chr2:164147865	rs10930116	164147865	A	C	0.3486	0.1173	0.02642	9.624e-06	intergenic	FIGN(dist=411858),GRB14(dist=344541)
PCo1	12	chr12:86682832	chr12:86682832	86682832	T	TTCTC	0.04425	-0.1156	0.02604	9.648e-06	intronic	MGAT4C
PCo3	4	chr4:27737892	rs13132570	27737892	G	A	0.08351	0.1163	0.02619	9.651e-06	intergenic	LINC02261(dist=455667),MIR4275(dist=1081690)
PCo8	2	chr2:181065390	rs72885292	181065390	G	A	0.1251	-0.1192	0.02683	9.666e-06	intergenic	UBE2E3(dist=1963),LINC01934(dist=58447)
PCo6	10	chr10:28813580	chr10:28813580	28813580	T	TG	0.03607	-0.1159	0.02609	9.682e-06	intergenic	LINC01517(dist=5361),C10orf126(dist=32828)
PCo6	12	chr12:31564339	rs899159	31564339	C	T	0.1329	-0.1161	0.02615	9.688e-06	intronic	DENND5B
PCo3	3	chr3:74380907	rs114806989	74380907	A	G	0.0257	0.1166	0.02626	9.689e-06	intronic	CNTN3
Div_simpson	2	chr2:57186811	rs4671304	57186811	A	C	0.4492	0.1172	0.02639	9.692e-06	intergenic	CCDC85A(dist=800637),VRK2(dist=720840)
PCo8	2	chr2:184764982	rs72901884	184764982	C	A	0.1921	-0.1187	0.02673	9.693e-06	intronic	ZNF804A
PCo1	12	chr12:86681764	rs74544498	86681764	C	T	0.04393	-0.1156	0.02603	9.695e-06	intronic	MGAT4C
PCo2	6	chr6:129389531	rs2437099	129389531	T	G	0.1784	-0.1167	0.02628	9.702e-06	intronic	LAMA2
PCo9	10	chr10:124212653	chr10:124212653	124212653	A	G	0.3363	-0.1183	0.02665	9.709e-06	intergenic	CHST15(dist=119046),OAT(dist=184650)
Div_Shannon	2	chr2:180871922	rs9677649	180871922	C	T	0.1575	0.1138	0.02564	9.713e-06	ncRNA_intronic	SCHLAP1
PCo1	4	chr4:118282553	rs11098432	118282553	A	C	0.4143	0.1159	0.02611	9.731e-06	intronic	PRSS12
Div_simpson	13	chr13:91593364	rs7999191	91593364	C	A	0.08958	-0.1167	0.0263	9.742e-06	intronic	GPC5
PCo1	12	chr12:86581728	rs200279094	86581728	TAA	T	0.04675	-0.1154	0.026	9.742e-06	intronic	MGAT4C
PCo9	10	chr10:124223818	rs936903913	124223818	T	C	0.3584	-0.1181	0.0266	9.746e-06	intergenic	CHST15(dist=130211),OAT(dist=173485)
PCo9	2	chr2:122329883	rs111393356	122329883	T	C	0.05425	-0.1181	0.0266	9.751e-06	intergenic	TSN(dist=562031),LINC01826(dist=736273)
PCo8	16	chr16:63039408	rs117489807	63039408	C	T	0.01356	-0.118	0.02657	9.753e-06	intergenic	CDH8(dist=1002573),CDH11(dist=1904345)
PCo6	12	chr12:31485571	rs793174	31485571	T	C	0.1274	-0.1158	0.0261	9.758e-06	intronic	DENND5B
PCo1	12	chr12:86570309	rs139597414	86570309	A	ATTTG	0.049	-0.1157	0.02607	9.768e-06	intronic	MGAT4C
Div_Shannon	8	chr8:60815779	rs143268112	60815779	A	C	0.01143	-0.1142	0.02572	9.783e-06	intronic	CHD7
PCo1	12	chr12:86698995	rs76576755	86698995	A	G	0.04425	-0.1156	0.02604	9.79e-06	intronic	MGAT4C
PCo8	2	chr2:181085647	rs62178785	181085647	C	G	0.1267	-0.1189	0.0268	9.792e-06	intergenic	UBE2E3(dist=22220),LINC01934(dist=38190)
PCo4	20	chr20:21374981	rs6047406	21374981	G	A	0.02205	-0.1181	0.02661	9.793e-06	intronic	XRN2
PCo8	12	chr12:38102350	rs190969425	38102350	T	C	0.02284	0.1194	0.0269	9.798e-06	intergenic	NONE(dist=NONE),ALG10B(dist=214405)
PCo1	9	chr9:23576145	rs760171421	23576145	T	TCTAA	0.09529	-0.1157	0.02608	9.812e-06	ncRNA_intronic	LOC101929563
PCo2	8	chr8:18914750	rs118103545	18914750	C	T	0.04143	-0.117	0.02635	9.823e-06	intronic	PSD3
PCo5	9	chr9:124595399	rs4838196	124595399	T	C	0.4557	-0.1175	0.02647	9.845e-06	intronic	NR6A1
Div_simpson	2	chr2:57180362	rs72940754	57180362	T	C	0.3865	-0.1169	0.02635	9.86e-06	intergenic	CCDC85A(dist=794188),VRK2(dist=727289)
PCo9	11	chr11:64391480	rs77887470	64391480	A	G	0.0797	0.1181	0.02661	9.872e-06	intergenic	RPS6KA4(dist=19265),LOC100996455(dist=57577)
PCo3	14	chr14:23428820	rs2754164	23428820	T	A	0.06674	0.1163	0.02621	9.898e-06	intronic	MYH7
PCo10	8	chr8:42594856	rs192582577	42594856	T	C	0.02106	-0.1179	0.02658	9.907e-06	intergenic	SMIM19(dist=41859),CHRNB3(dist=102520)
PCo8	3	chr3:64320887	rs9819478	64320887	A	G	0.1253	-0.1179	0.02659	9.907e-06	intergenic	PRICKLE2(dist=95432),ADAMTS9(dist=194768)
PCo8	2	chr2:181091287	rs12693268	181091287	A	G	0.1278	-0.1189	0.02681	9.912e-06	intergenic	UBE2E3(dist=27860),LINC01934(dist=32550)
PCo1	12	chr12:86569409	rs10466943	86569409	T	C	0.0475	-0.1154	0.02601	9.916e-06	intronic	MGAT4C
PCo4	20	chr20:1657509	rs186840036	1657509	G	C	0.01036	-0.1172	0.02643	9.92e-06	intronic	SIRPG
PCo2	1	chr1:188350152	rs4623655	188350152	G	C	0.4539	0.117	0.02639	9.932e-06	intergenic	LINC01037(dist=872930),BRINP3(dist=1747515)
PCo6	12	chr12:31384921	chr12:31384921	31384921	A	AC	0.1265	-0.1163	0.02622	9.952e-06	UTR3	DENND5B(NM_001308339:c.*2682T>GT,NM_144973:c.*2682T>GT)
PCo6	1	chr1:3775028	rs9424296	3775028	C	A	0.4525	-0.1162	0.0262	9.981e-06	intronic	SMIM1
PCo4	10	chr10:112447528	rs144880372	112447528	A	G	0.02748	-0.1183	0.02668	9.985e-06	UTR5	ZDHHC6(NM_001351082:c.-2092C>T)
PCo7	17	chr17:70657370	rs9891856	70657370	G	A	0.2095	0.1151	0.02596	9.995e-06	intergenic	KCNJ2(dist=477328),CASC17(dist=440404)

## Sheet: S4
Supplementary Data 4. 293 independent nasal microbial features (86 microbial taxa and 207 functions) used for analysis. Max_abun means the maximum relative abundance of the taxa in all individuals, while min_abun means the minimum relative abundance of the taxa in all individuals. median_abun, ave_abun,and sd(ave_abun) indicate the median, average and its standard deviation of relative abundance …
taxa or pathways	max_abun	min_abun	median_abun	ave_abun	sd(ave_abun)	N_zero	used association analysis	used phenotype data
c__Actinobacteria	1	0	0.59985	0.567109	0.24148	10	linear model	relative abundance (AB)
g__Cutibacterium	1	0	0.262152	0.309884	0.224181	20	linear model	relative abundance (AB)
p__Firmicutes	1	0	0.271387	0.311324	0.22857	23	linear model	relative abundance (AB)
s__Cutibacterium_acnes	1	0	0.235451	0.287953	0.218587	24	linear model	relative abundance (AB)
c__Bacilli	1	0	0.24332	0.294586	0.229356	27	linear model	relative abundance (AB)
g__Staphylococcus	1	0	0.177097	0.244226	0.224109	44	linear model	relative abundance (AB)
s__Staphylococcus_epidermidis	0.91189	0	0.132632	0.190083	0.184231	64	linear model	relative abundance (AB)
g__Corynebacterium	0.993817	0	0.194711	0.254641	0.229979	121	linear model	relative abundance (AB)
s__Corynebacterium_accolens	0.932919	0	0.181085	0.239645	0.223448	161	logistic model	dichotomized presence/absence (P/A)
s__Malassezia_restricta	0.675136	0	0.0090858	0.0294284	0.0559296	313	logistic model	dichotomized presence/absence (P/A)
s__Cutibacterium_granulosum	0.202154	0	0.0097469	0.0183496	0.0247976	339	logistic model	dichotomized presence/absence (P/A)
p__Proteobacteria	0.999807	0	0.0096081	0.0766288	0.176611	367	logistic model	dichotomized presence/absence (P/A)
c__Gammaproteobacteria	0.999807	0	0.0045033	0.0675082	0.173531	438	logistic model	dichotomized presence/absence (P/A)
o__Lactobacillales	0.996595	0	0.001731	0.0496919	0.114274	592	logistic model	dichotomized presence/absence (P/A)
f__Peptoniphilaceae	0.41859	0	0.0007059	0.015412	0.0321572	654	logistic model	dichotomized presence/absence (P/A)
g__Anaerococcus	0.371509	0	0.000206	0.0120681	0.0255195	682	logistic model	dichotomized presence/absence (P/A)
o__Pseudomonadales	0.978091	0	0	0.0408613	0.150192	708	logistic model	dichotomized presence/absence (P/A)
f__Moraxellaceae	0.978091	0	0	0.0402429	0.149528	712	logistic model	dichotomized presence/absence (P/A)
s__Anaerococcus_octavius	0.207504	0	0	0.0102937	0.0211199	728	logistic model	dichotomized presence/absence (P/A)
o__Enterobacterales	0.999807	0	0	0.0226958	0.0865432	734	logistic model	dichotomized presence/absence (P/A)
p__Bacteroidetes	0.881768	0	0	0.0146637	0.0532689	756	logistic model	dichotomized presence/absence (P/A)
f__Enterobacteriaceae	0.999807	0	0	0.0161888	0.0695085	788	logistic model	dichotomized presence/absence (P/A)
g__Moraxella	0.978091	0	0	0.0389574	0.149321	842	logistic model	dichotomized presence/absence (P/A)
s__Staphylococcus_capitis	0.560763	0	0	0.0102321	0.0404621	864	logistic model	dichotomized presence/absence (P/A)
s__Finegoldia_magna	0.156405	0	0	0.00314657	0.0101463	940	logistic model	dichotomized presence/absence (P/A)
s__Dolosigranulum_pigrum	0.912795	0	0	0.0397644	0.102106	940	logistic model	dichotomized presence/absence (P/A)
s__Moraxella_osloensis	0.237318	0	0	0.00127964	0.00783751	951	logistic model	dichotomized presence/absence (P/A)
g__Streptococcus	0.897497	0	0	0.00758452	0.0450997	967	logistic model	dichotomized presence/absence (P/A)
g__Klebsiella	0.9577	0	0	0.0103742	0.0501046	979	logistic model	dichotomized presence/absence (P/A)
c__Alphaproteobacteria	0.174489	0	0	0.00135987	0.00744918	985	logistic model	dichotomized presence/absence (P/A)
c__Betaproteobacteria	0.383723	0	0	0.00546316	0.0281769	990	logistic model	dichotomized presence/absence (P/A)
o__Micrococcales	0.113884	0	0	0.00138026	0.0060467	1002	logistic model	dichotomized presence/absence (P/A)
s__Cutibacterium_avidum	0.0869242	0	0	0.00160214	0.0052809	1004	logistic model	dichotomized presence/absence (P/A)
g__Acinetobacter	0.162355	0	0	0.00128263	0.00811775	1008	logistic model	dichotomized presence/absence (P/A)
s__Corynebacterium_pseudodiphtheriticum	0.993817	0	0	0.00674516	0.0394203	1010	logistic model	dichotomized presence/absence (P/A)
s__Corynebacterium_pseudogenitalium	0.153259	0	0	0.00124616	0.0075235	1014	logistic model	dichotomized presence/absence (P/A)
o__Rhodospirillales	0.104351	0	0	0.000841721	0.00424523	1026	logistic model	dichotomized presence/absence (P/A)
s__Enhydrobacter_aerosaccus	0.104351	0	0	0.00082806	0.00417286	1027	logistic model	dichotomized presence/absence (P/A)
s__Streptococcus_mitis	0.549656	0	0	0.00422314	0.0273496	1033	logistic model	dichotomized presence/absence (P/A)
f__Micrococcaceae	0.113884	0	0	0.00121541	0.0056595	1035	logistic model	dichotomized presence/absence (P/A)
f__Flavobacteriaceae	0.327855	0	0	0.00501232	0.0222191	1042	logistic model	dichotomized presence/absence (P/A)
o__Bacteroidales	0.881768	0	0	0.00907137	0.0474149	1056	logistic model	dichotomized presence/absence (P/A)
f__Prevotellaceae	0.57565	0	0	0.0085322	0.0434626	1079	logistic model	dichotomized presence/absence (P/A)
s__Anaerococcus_nagyae	0.259694	0	0	0.00171972	0.00917534	1080	logistic model	dichotomized presence/absence (P/A)
g__Prevotella	0.57565	0	0	0.00836692	0.0427003	1081	logistic model	dichotomized presence/absence (P/A)
s__Staphylococcus_aureus	1	0	0	0.0374512	0.117584	1088	logistic model	dichotomized presence/absence (P/A)
s__Staphylococcus_hominis	0.162274	0	0	0.000840365	0.00519091	1107	logistic model	dichotomized presence/absence (P/A)
g__Elizabethkingia	0.327855	0	0	0.0046974	0.0220129	1121	logistic model	dichotomized presence/absence (P/A)
f__Sphingobacteriaceae	0.100401	0	0	0.000555844	0.00378009	1125	logistic model	dichotomized presence/absence (P/A)
s__Pedobacter_nutrimenti	0.100401	0	0	0.000544857	0.00377423	1128	logistic model	dichotomized presence/absence (P/A)
f__Bacillales_unclassified	0.0790958	0	0	0.000649765	0.00334735	1133	logistic model	dichotomized presence/absence (P/A)
s__Acinetobacter_johnsonii	0.0799312	0	0	0.000319259	0.00277771	1136	logistic model	dichotomized presence/absence (P/A)
f__Neisseriaceae	0.383723	0	0	0.00306534	0.0216732	1141	logistic model	dichotomized presence/absence (P/A)
s__Elizabethkingia_miricola	0.109172	0	0	0.00155615	0.00654199	1142	logistic model	dichotomized presence/absence (P/A)
g__Neisseria	0.383723	0	0	0.00298706	0.0214973	1145	logistic model	dichotomized presence/absence (P/A)
g__Serratia	0.930925	0	0	0.0059988	0.0488187	1146	logistic model	dichotomized presence/absence (P/A)
c__Negativicutes	0.0998934	0	0	0.00111842	0.00617241	1149	logistic model	dichotomized presence/absence (P/A)
g__Micrococcus	0.0468399	0	0	0.000510128	0.00237211	1150	logistic model	dichotomized presence/absence (P/A)
f__Veillonellaceae	0.0998934	0	0	0.00109381	0.0059497	1151	logistic model	dichotomized presence/absence (P/A)
s__Klebsiella_aerogenes	0.9577	0	0	0.00754276	0.0477224	1153	logistic model	dichotomized presence/absence (P/A)
s__Elizabethkingia_bruuniana	0.268641	0	0	0.00314108	0.0164338	1157	logistic model	dichotomized presence/absence (P/A)
s__Micrococcus_luteus	0.031447	0	0	0.000313917	0.00150189	1163	logistic model	dichotomized presence/absence (P/A)
s__Serratia_grimesii	0.149874	0	0	0.0015673	0.00937333	1168	logistic model	dichotomized presence/absence (P/A)
g__Haemophilus	0.889836	0	0	0.00336226	0.0342436	1190	logistic model	dichotomized presence/absence (P/A)
o__Burkholderiales	0.295924	0	0	0.00229355	0.0168029	1190	logistic model	dichotomized presence/absence (P/A)
s__Streptococcus_oralis	0.0511416	0	0	0.000639528	0.00358039	1198	logistic model	dichotomized presence/absence (P/A)
s__Yokenella_regensburgei	0.0641649	0	0	0.000619545	0.003305	1210	logistic model	dichotomized presence/absence (P/A)
s__Haemophilus_parainfluenzae	0.14142	0	0	0.000761282	0.0066413	1215	logistic model	dichotomized presence/absence (P/A)
s__Gemella_asaccharolytica	0.0428481	0	0	0.000364898	0.00199595	1219	logistic model	dichotomized presence/absence (P/A)
s__Corynebacterium_tuberculostearicum	0.0259822	0	0	0.000196849	0.00134166	1225	logistic model	dichotomized presence/absence (P/A)
f__Burkholderiaceae	0.289218	0	0	0.00195128	0.0152113	1226	logistic model	dichotomized presence/absence (P/A)
f__Actinomycetaceae	0.116642	0	0	0.000721776	0.00555728	1227	logistic model	dichotomized presence/absence (P/A)
s__Klebsiella_pneumoniae	0.233239	0	0	0.00198595	0.0126818	1231	logistic model	dichotomized presence/absence (P/A)
g__Rothia	0.113884	0	0	0.000590002	0.00468977	1232	logistic model	dichotomized presence/absence (P/A)
g__Campylobacter	0.1831	0	0	0.00229311	0.0113898	1233	logistic model	dichotomized presence/absence (P/A)
s__Neisseria_flavescens	0.326804	0	0	0.0014098	0.014035	1233	logistic model	dichotomized presence/absence (P/A)
g__Actinomyces	0.116642	0	0	0.000651279	0.00488298	1235	logistic model	dichotomized presence/absence (P/A)
s__Malassezia_globosa	0.0244487	0	0	0.000155373	0.00101296	1236	logistic model	dichotomized presence/absence (P/A)
g__Veillonella	0.0960666	0	0	0.000575283	0.00454808	1240	logistic model	dichotomized presence/absence (P/A)
s__Micrococcus_aloeverae	0.0196679	0	0	0.000192064	0.00111597	1241	logistic model	dichotomized presence/absence (P/A)
s__Streptococcus_sanguinis	0.137802	0	0	0.000430406	0.00427696	1246	logistic model	dichotomized presence/absence (P/A)
s__Acinetobacter_ursingii	0.0440332	0	0	0.000281501	0.00185677	1252	logistic model	dichotomized presence/absence (P/A)
s__Campylobacter_ureolyticus	0.1831	0	0	0.00217556	0.0112407	1253	logistic model	dichotomized presence/absence (P/A)
s__Veillonella_parvula	0.0673824	0	0	0.000416478	0.00322692	1253	logistic model	dichotomized presence/absence (P/A)
s__Staphylococcus_haemolyticus	0.329661	0	0	0.00211406	0.0178808	1254	logistic model	dichotomized presence/absence (P/A)
f__Lactobacillaceae	0.496388	0	0	0.00166494	0.0199953	1256	logistic model	dichotomized presence/absence (P/A)
UDPNAGSYN-PWY:_UDP-N-acetyl-D-glucosamine_biosynthesis_I	0.0833977	0	0.0174216	0.0182843	0.00601279	3	linear model	relative abundance (AB)
PWY-3841:_folate_transformations_II	0.139742	0	0.0160391	0.0173462	0.00788182	4	linear model	relative abundance (AB)
PWY-7221:_guanosine_ribonucleotides_de_novo_biosynthesis	0.0903715	0	0.018129	0.0189575	0.00605658	7	linear model	relative abundance (AB)
PWY-7228:_superpathway_of_guanosine_nucleotides_de_novo_biosynthesis_I	0.0955561	0	0.0201575	0.0211266	0.00684777	7	linear model	relative abundance (AB)
PWY-6122:_5-aminoimidazole_ribonucleotide_biosynthesis_II	0.0746299	0	0.0195267	0.0202543	0.00628278	9	linear model	relative abundance (AB)
COA-PWY-1:_coenzyme_A_biosynthesis_II_(mammalian)	0.0883415	0	0.0160689	0.0169798	0.0061163	9	linear model	relative abundance (AB)
COA-PWY:_coenzyme_A_biosynthesis_I	0.0896351	0	0.0152051	0.0160716	0.00617429	11	linear model	relative abundance (AB)
PWY0-166:_superpathway_of_pyrimidine_deoxyribonucleotides_de_novo_biosynthesis_(E._coli)	0.102292	0	0.0183031	0.0189592	0.0068649	13	linear model	relative abundance (AB)
PWY-6121:_5-aminoimidazole_ribonucleotide_biosynthesis_I	0.0551993	0	0.0188283	0.0192831	0.00592602	14	linear model	relative abundance (AB)
PWY-6387:_UDP-N-acetylmuramoyl-pentapeptide_biosynthesis_I_(meso-diaminopimelate_containing)	0.0632724	0	0.0164512	0.0171115	0.00568692	15	linear model	relative abundance (AB)
PWY-7219:_adenosine_ribonucleotides_de_novo_biosynthesis	0.111059	0	0.0140931	0.0146117	0.00695058	17	linear model	relative abundance (AB)
PEPTIDOGLYCANSYN-PWY:_peptidoglycan_biosynthesis_I_(meso-diaminopimelate_containing)	0.0523792	0	0.0162974	0.0168227	0.00548158	18	linear model	relative abundance (AB)
PWY-6123:_inosine-5'-phosphate_biosynthesis_I	0.139806	0	0.0148539	0.0153477	0.00611921	23	linear model	relative abundance (AB)
PWY-1042:_glycolysis_IV_(plant_cytosol)	0.103131	0	0.0144316	0.0145619	0.00575191	24	linear model	relative abundance (AB)
VALSYN-PWY:_L-valine_biosynthesis	0.0501871	0	0.016324	0.0168176	0.0052905	25	linear model	relative abundance (AB)
ARGSYNBSUB-PWY:_L-arginine_biosynthesis_II_(acetyl_cycle)	0.228622	0	0.0188796	0.0189695	0.00852848	27	linear model	relative abundance (AB)
BRANCHED-CHAIN-AA-SYN-PWY:_superpathway_of_branched_amino_acid_biosynthesis	0.0467938	0	0.01618	0.0166143	0.00508589	27	linear model	relative abundance (AB)
PWY-5686:_UMP_biosynthesis	0.0486969	0	0.0153412	0.0154579	0.0051594	33	linear model	relative abundance (AB)
NONOXIPENT-PWY:_pentose_phosphate_pathway_(non-oxidative_branch)	0.0579637	0	0.0139385	0.0144007	0.00507466	36	linear model	relative abundance (AB)
PWY-7111:_pyruvate_fermentation_to_isobutanol_(engineered)	0.0465317	0	0.0141643	0.0140812	0.00485948	37	linear model	relative abundance (AB)
PWY-5188:_tetrapyrrole_biosynthesis_I_(from_glutamate)	0.04645	0	0.0135381	0.0136197	0.00560585	38	linear model	relative abundance (AB)
ANAGLYCOLYSIS-PWY:_glycolysis_III_(from_glucose)	0.178125	0	0.0152305	0.0152141	0.00688842	42	linear model	relative abundance (AB)
PWY-6163:_chorismate_biosynthesis_from_3-dehydroquinate	0.0361018	0	0.0124088	0.0127296	0.00475283	45	linear model	relative abundance (AB)
COMPLETE-ARO-PWY:_superpathway_of_aromatic_amino_acid_biosynthesis	0.038989	0	0.0137509	0.0140616	0.00519288	49	linear model	relative abundance (AB)
ARO-PWY:_chorismate_biosynthesis_I	0.0381177	0	0.0131482	0.0133631	0.00489184	49	linear model	relative abundance (AB)
PWY-7199:_pyrimidine_deoxyribonucleosides_salvage	0.128881	0	0.00678296	0.00746356	0.00607024	53	linear model	relative abundance (AB)
PWY-6151:_S-adenosyl-L-methionine_cycle_I	0.145645	0	0.0113166	0.011371	0.00662301	54	linear model	relative abundance (AB)
HISDEG-PWY:_L-histidine_degradation_I	0.0507329	0	0.0100973	0.0104753	0.00539653	55	linear model	relative abundance (AB)
PWY-6936:_seleno-amino_acid_biosynthesis	0.0842948	0	0.0107688	0.0112634	0.00683078	58	linear model	relative abundance (AB)
CALVIN-PWY:_Calvin-Benson-Bassham_cycle	0.0627959	0	0.0114329	0.0114752	0.00518899	64	linear model	relative abundance (AB)
PWY-7222:_guanosine_deoxyribonucleotides_de_novo_biosynthesis_II	0.0382139	0	0.00992911	0.0100219	0.00560888	65	linear model	relative abundance (AB)
PWY-6125:_superpathway_of_guanosine_nucleotides_de_novo_biosynthesis_II	0.0411332	0	0.0129722	0.0122852	0.0051813	65	linear model	relative abundance (AB)
PWY-7229:_superpathway_of_adenosine_nucleotides_de_novo_biosynthesis_I	0.100534	0	0.0110558	0.011072	0.00607526	68	linear model	relative abundance (AB)
PWY-3781:_aerobic_respiration_I_(cytochrome_c)	0.141375	0	0.0100721	0.0113465	0.00827647	68	linear model	relative abundance (AB)
PWY-7187:_pyrimidine_deoxyribonucleotides_de_novo_biosynthesis_II	0.0296756	0	0.0105328	0.00992467	0.00415062	69	linear model	relative abundance (AB)
PWY-6126:_superpathway_of_adenosine_nucleotides_de_novo_biosynthesis_II	0.0348482	0	0.0116418	0.0111415	0.00508565	72	logistic model	dichotomized presence/absence (P/A)
PWY-621:_sucrose_degradation_III_(sucrose_invertase)	0.0324186	0	0.00647685	0.00694887	0.00438491	74	logistic model	dichotomized presence/absence (P/A)
PANTO-PWY:_phosphopantothenate_biosynthesis_I	0.0369607	0	0.00983641	0.00959195	0.00463123	81	logistic model	dichotomized presence/absence (P/A)
RIBOSYN2-PWY:_flavin_biosynthesis_I_(bacteria_and_plants)	0.0386903	0	0.0103619	0.0101683	0.00441251	81	logistic model	dichotomized presence/absence (P/A)
PWY-6385:_peptidoglycan_biosynthesis_III_(mycobacteria)	0.0444965	0	0.0114083	0.0112225	0.00494356	82	logistic model	dichotomized presence/absence (P/A)
DENOVOPURINE2-PWY:_superpathway_of_purine_nucleotides_de_novo_biosynthesis_II	0.0264505	0	0.0133618	0.0121654	0.0047229	85	logistic model	dichotomized presence/absence (P/A)
PWY66-399:_gluconeogenesis_III	0.0377387	0	0.0113807	0.0108722	0.00478648	86	logistic model	dichotomized presence/absence (P/A)
CITRULBIO-PWY:_L-citrulline_biosynthesis	0.0497484	0	0.00693843	0.00742638	0.00521438	88	logistic model	dichotomized presence/absence (P/A)
PWY-4981:_L-proline_biosynthesis_II_(from_arginine)	0.0606985	0	0.00723294	0.00775834	0.0056654	102	logistic model	dichotomized presence/absence (P/A)
DAPLYSINESYN-PWY:_L-lysine_biosynthesis_I	0.0410287	0	0.0111763	0.0109615	0.00546336	113	logistic model	dichotomized presence/absence (P/A)
PANTOSYN-PWY:_pantothenate_and_coenzyme_A_biosynthesis_I	0.0262017	0	0.00987617	0.0093339	0.00440793	117	logistic model	dichotomized presence/absence (P/A)
PWY-6609:_adenine_and_adenosine_salvage_III	0.081867	0	0.00717821	0.00795819	0.00625314	119	logistic model	dichotomized presence/absence (P/A)
THRESYN-PWY:_superpathway_of_L-threonine_biosynthesis	0.0316069	0	0.00930524	0.0087908	0.00434889	121	logistic model	dichotomized presence/absence (P/A)
PWY-5659:_GDP-mannose_biosynthesis	0.0387508	0	0.00972303	0.010052	0.00673677	125	logistic model	dichotomized presence/absence (P/A)
PWY-3001:_superpathway_of_L-isoleucine_biosynthesis_I	0.02949	0	0.0109265	0.0100005	0.00446832	133	logistic model	dichotomized presence/absence (P/A)
HSERMETANA-PWY:_L-methionine_biosynthesis_III	0.0402471	0	0.00956557	0.00967626	0.0060925	137	logistic model	dichotomized presence/absence (P/A)
TRNA-CHARGING-PWY:_tRNA_charging	0.0322666	0	0.0111659	0.0103357	0.00484037	144	logistic model	dichotomized presence/absence (P/A)
PWY-6737:_starch_degradation_V	0.0259336	0	0.00302258	0.00318161	0.00247884	168	logistic model	dichotomized presence/absence (P/A)
ARGORNPROST-PWY:_arginine,_ornithine_and_proline_interconversion	0.0531587	0	0.00582525	0.00642126	0.00527413	169	logistic model	dichotomized presence/absence (P/A)
ARGSYN-PWY:_L-arginine_biosynthesis_I_(via_L-ornithine)	0.0253955	0	0.0143589	0.0126161	0.00624725	174	logistic model	dichotomized presence/absence (P/A)
GLUTORN-PWY:_L-ornithine_biosynthesis	0.0218035	0	0.00699864	0.0063963	0.00364167	174	logistic model	dichotomized presence/absence (P/A)
PWY-7400:_L-arginine_biosynthesis_IV_(archaebacteria)	0.0260867	0	0.0146492	0.0129002	0.0063259	174	logistic model	dichotomized presence/absence (P/A)
FASYN-ELONG-PWY:_fatty_acid_elongation_--_saturated	0.0352574	0	0.00393793	0.00459052	0.00423646	176	logistic model	dichotomized presence/absence (P/A)
PWY-6700:_queuosine_biosynthesis	0.0364822	0	0.00455466	0.00508079	0.00426043	178	logistic model	dichotomized presence/absence (P/A)
PWY0-1586:_peptidoglycan_maturation_(meso-diaminopimelate_containing)	0.0440627	0	0.00311212	0.00457002	0.00533842	181	logistic model	dichotomized presence/absence (P/A)
PWY-5100:_pyruvate_fermentation_to_acetate_and_lactate_II	0.0258892	0	0.00572172	0.00582019	0.00428907	188	logistic model	dichotomized presence/absence (P/A)
PWY-7663:_gondoate_biosynthesis_(anaerobic)	0.0352574	0	0.00390379	0.00451383	0.00419455	191	logistic model	dichotomized presence/absence (P/A)
PWY0-1296:_purine_ribonucleosides_degradation	0.0399066	0	0.00463155	0.00470214	0.0035426	194	logistic model	dichotomized presence/absence (P/A)
SO4ASSIM-PWY:_sulfate_reduction_I_(assimilatory)	0.0282016	0	0.00521	0.00559815	0.00425235	199	logistic model	dichotomized presence/absence (P/A)
SER-GLYSYN-PWY:_superpathway_of_L-serine_and_glycine_biosynthesis_I	0.0275222	0	0.00579897	0.00536107	0.00340746	203	logistic model	dichotomized presence/absence (P/A)
PWY-6386:_UDP-N-acetylmuramoyl-pentapeptide_biosynthesis_II_(lysine-containing)	0.0403573	0	0.0124253	0.010505	0.00596897	203	logistic model	dichotomized presence/absence (P/A)
PWYG-321:_mycolate_biosynthesis	0.0250507	0	0.00380832	0.0041868	0.00354817	221	logistic model	dichotomized presence/absence (P/A)
PWY-5345:_superpathway_of_L-methionine_biosynthesis_(by_sulfhydrylation)	0.0167544	0	0.00608686	0.00557858	0.00372915	270	logistic model	dichotomized presence/absence (P/A)
SULFATE-CYS-PWY:_superpathway_of_sulfate_assimilation_and_cysteine_biosynthesis	0.0209015	0	0.00555175	0.00513945	0.00356872	273	logistic model	dichotomized presence/absence (P/A)
LACTOSECAT-PWY:_lactose_and_galactose_degradation_I	0.0544063	0	0.00236749	0.00333574	0.0039886	306	logistic model	dichotomized presence/absence (P/A)
PWY-7388:_octanoyl-[acyl-carrier_protein]_biosynthesis_(mitochondria,_yeast)	0.057361	0	0.00346212	0.00328963	0.00300029	313	logistic model	dichotomized presence/absence (P/A)
PWY-6628:_superpathway_of_L-phenylalanine_biosynthesis	0.0160094	0	0.00501098	0.00445682	0.00334943	318	logistic model	dichotomized presence/absence (P/A)
1CMET2-PWY:_N10-formyl-tetrahydrofolate_biosynthesis	0.0281564	0	0.00408745	0.00486664	0.00461532	323	logistic model	dichotomized presence/absence (P/A)
PWY-5265:_peptidoglycan_biosynthesis_II_(staphylococci)	0.0204835	0	0.00500144	0.00470164	0.00375509	323	logistic model	dichotomized presence/absence (P/A)
TEICHOICACID-PWY:_teichoic_acid_(poly-glycerol)_biosynthesis	0.0482166	0	0.00203904	0.00309323	0.00381079	335	logistic model	dichotomized presence/absence (P/A)
GLYCOLYSIS:_glycolysis_I_(from_glucose_6-phosphate)	0.0356844	0	0.00435654	0.00452313	0.00406783	363	logistic model	dichotomized presence/absence (P/A)
PWY-5484:_glycolysis_II_(from_fructose_6-phosphate)	0.0195455	0	0.00348073	0.00366392	0.00332854	383	logistic model	dichotomized presence/absence (P/A)
GLUCONEO-PWY:_gluconeogenesis_I	0.0344979	0	0.00271736	0.00359623	0.00403963	392	logistic model	dichotomized presence/absence (P/A)
ANAEROFRUCAT-PWY:_homolactic_fermentation	0.0145053	0	0.00419492	0.00401634	0.00345534	396	logistic model	dichotomized presence/absence (P/A)
THISYNARA-PWY:_superpathway_of_thiamin_diphosphate_biosynthesis_III_(eukaryotes)	0.014424	0	0.00173096	0.00216208	0.00229214	398	logistic model	dichotomized presence/absence (P/A)
POLYISOPRENSYN-PWY:_polyisoprenoid_biosynthesis_(E._coli)	0.0245307	0	0.0010274	0.00202395	0.00283766	415	logistic model	dichotomized presence/absence (P/A)
PWY-2942:_L-lysine_biosynthesis_III	0.0270879	0	0.00348242	0.00440359	0.00476222	444	logistic model	dichotomized presence/absence (P/A)
ASPASN-PWY:_superpathway_of_L-aspartate_and_L-asparagine_biosynthesis	0.0131134	0	0.0011401	0.00158379	0.00183245	462	logistic model	dichotomized presence/absence (P/A)
PWY-7282:_4-amino-2-methyl-5-phosphomethylpyrimidine_biosynthesis_(yeast)	0.0224642	0	0.00158692	0.00268339	0.00315559	511	logistic model	dichotomized presence/absence (P/A)
TCA:_TCA_cycle_I_(prokaryotic)	0.0273611	0	0.000456193	0.00206761	0.00343258	542	logistic model	dichotomized presence/absence (P/A)
DTDPRHAMSYN-PWY:_dTDP-L-rhamnose_biosynthesis_I	0.032052	0	0.000445887	0.00173446	0.00284993	544	logistic model	dichotomized presence/absence (P/A)
FAO-PWY:_fatty_acid_&beta;-oxidation_I	0.020742	0	0.000488983	0.00139679	0.00220754	544	logistic model	dichotomized presence/absence (P/A)
HOMOSER-METSYN-PWY:_L-methionine_biosynthesis_I	0.0217773	0	0.000538421	0.00142516	0.00219338	548	logistic model	dichotomized presence/absence (P/A)
METSYN-PWY:_L-homoserine_and_L-methionine_biosynthesis	0.0251886	0	0.00104092	0.00218812	0.0028466	549	logistic model	dichotomized presence/absence (P/A)
PWY66-422:_D-galactose_degradation_V_(Leloir_pathway)	0.0239661	0	0.000480477	0.0015705	0.00253888	559	logistic model	dichotomized presence/absence (P/A)
PWY-6317:_galactose_degradation_I_(Leloir_pathway)	0.0239661	0	0.00044553	0.00150571	0.00245973	566	logistic model	dichotomized presence/absence (P/A)
PWY-5913:_TCA_cycle_VI_(obligate_autotrophs)	0.0198101	0	0.000247831	0.00119293	0.00205617	569	logistic model	dichotomized presence/absence (P/A)
PWY-5347:_superpathway_of_L-methionine_biosynthesis_(transsulfuration)	0.0131427	0	0.000818975	0.00192897	0.0024551	572	logistic model	dichotomized presence/absence (P/A)
PWY-7357:_thiamin_formation_from_pyrithiamine_and_oxythiamine_(yeast)	0.0245559	0	0.000890808	0.00260043	0.00364164	572	logistic model	dichotomized presence/absence (P/A)
PWY-6897:_thiamin_salvage_II	0.0214405	0	0.000949896	0.00244747	0.00320642	576	logistic model	dichotomized presence/absence (P/A)
PWY-6124:_inosine-5'-phosphate_biosynthesis_II	0.0251115	0	0.000247225	0.00146287	0.00252377	578	logistic model	dichotomized presence/absence (P/A)
PWY-841:_superpathway_of_purine_nucleotides_de_novo_biosynthesis_I	0.0360109	0	0.000993103	0.00350719	0.00480006	580	logistic model	dichotomized presence/absence (P/A)
PWY-7204:_pyridoxal_5'-phosphate_salvage_II_(plants)	0.0103478	0	0.000240187	0.00107974	0.00159829	585	logistic model	dichotomized presence/absence (P/A)
PWY-7383:_anaerobic_energy_metabolism_(invertebrates,_cytosol)	0.0240256	0	0.000270994	0.00196046	0.00273467	591	logistic model	dichotomized presence/absence (P/A)
P4-PWY:_superpathway_of_L-lysine,_L-threonine_and_L-methionine_biosynthesis_I	0.00991203	0	0.00110225	0.00246456	0.00276765	596	logistic model	dichotomized presence/absence (P/A)
PWY0-1319:_CDP-diacylglycerol_biosynthesis_II	0.0190226	0	0.000309735	0.00164296	0.00266145	597	logistic model	dichotomized presence/absence (P/A)
PHOSLIPSYN-PWY:_superpathway_of_phospholipid_biosynthesis_I_(bacteria)	0.0199268	0	0.000372653	0.001798	0.00279638	598	logistic model	dichotomized presence/absence (P/A)
PWY-4041:_&gamma;-glutamyl_cycle	0.090463	0	0.000156974	0.00111682	0.00340258	608	logistic model	dichotomized presence/absence (P/A)
PYRIDNUCSYN-PWY:_NAD_biosynthesis_I_(from_aspartate)	0.0258483	0	0.000238644	0.00143955	0.00230602	609	logistic model	dichotomized presence/absence (P/A)
PWY-6969:_TCA_cycle_V_(2-oxoglutarate:ferredoxin_oxidoreductase)	0.011601	0	9.39682e-05	0.00113089	0.0017543	611	logistic model	dichotomized presence/absence (P/A)
PWY-7117:_C4_photosynthetic_carbon_assimilation_cycle,_PEPCK_type	0.0132112	0	0.000100141	0.00110679	0.00182024	613	logistic model	dichotomized presence/absence (P/A)
PWY-5189:_tetrapyrrole_biosynthesis_II_(from_glycine)	0.0387141	0	0	0.00248083	0.00453751	620	logistic model	dichotomized presence/absence (P/A)
MET-SAM-PWY:_superpathway_of_S-adenosyl-L-methionine_biosynthesis	0.0135839	0	0	0.00157929	0.00223977	642	logistic model	dichotomized presence/absence (P/A)
PWY-5022:_4-aminobutanoate_degradation_V	0.0360819	0	0	0.00141058	0.00230198	646	logistic model	dichotomized presence/absence (P/A)
PWY-1861:_formaldehyde_assimilation_II_(RuMP_Cycle)	0.0239441	0	0	0.00231733	0.00374248	650	logistic model	dichotomized presence/absence (P/A)
PWY-6527:_stachyose_degradation	0.0452758	0	0	0.00103148	0.00294587	653	logistic model	dichotomized presence/absence (P/A)
PWY-7210:_pyrimidine_deoxyribonucleotides_biosynthesis_from_CTP	0.0276286	0	0	0.000759091	0.00184995	658	logistic model	dichotomized presence/absence (P/A)
PWY-7184:_pyrimidine_deoxyribonucleotides_de_novo_biosynthesis_I	0.0249575	0	0	0.0011291	0.00242486	658	logistic model	dichotomized presence/absence (P/A)
PWY-7198:_pyrimidine_deoxyribonucleotides_de_novo_biosynthesis_IV	0.0210278	0	0	0.000835537	0.00184204	666	logistic model	dichotomized presence/absence (P/A)
PWY-6803:_phosphatidylcholine_acyl_editing	0.0315806	0	0	0.00117621	0.00276114	666	logistic model	dichotomized presence/absence (P/A)
P105-PWY:_TCA_cycle_IV_(2-oxoglutarate_decarboxylase)	0.0196078	0	0	0.000960257	0.00179431	668	logistic model	dichotomized presence/absence (P/A)
PWY0-1479:_tRNA_processing	0.0245018	0	0	0.00147426	0.00279739	668	logistic model	dichotomized presence/absence (P/A)
PWY-6305:_putrescine_biosynthesis_IV	0.019463	0	0	0.000579539	0.00126822	670	logistic model	dichotomized presence/absence (P/A)
PWY-6545:_pyrimidine_deoxyribonucleotides_de_novo_biosynthesis_III	0.0250916	0	0	0.000954465	0.00205396	671	logistic model	dichotomized presence/absence (P/A)
PWY0-781:_aspartate_superpathway	0.00879858	0	0	0.00190885	0.00243368	677	logistic model	dichotomized presence/absence (P/A)
FERMENTATION-PWY:_mixed_acid_fermentation	0.010745	0	0	0.00102196	0.00175562	685	logistic model	dichotomized presence/absence (P/A)
HEME-BIOSYNTHESIS-II:_heme_biosynthesis_I_(aerobic)	0.0211676	0	0	0.00135438	0.00249042	688	logistic model	dichotomized presence/absence (P/A)
PWY0-1261:_anhydromuropeptides_recycling	0.0123447	0	0	0.00158292	0.00235332	693	logistic model	dichotomized presence/absence (P/A)
PWY-5918:_superpathay_of_heme_biosynthesis_from_glutamate	0.0166028	0	0	0.00189273	0.00292396	695	logistic model	dichotomized presence/absence (P/A)
PWY-1269:_CMP-3-deoxy-D-manno-octulosonate_biosynthesis_I	0.0280296	0	0	0.00127506	0.00317799	699	logistic model	dichotomized presence/absence (P/A)
PWY4FS-8:_phosphatidylglycerol_biosynthesis_II_(non-plastidic)	0.0204759	0	0	0.00118809	0.00236231	706	logistic model	dichotomized presence/absence (P/A)
PWY0-862:_(5Z)-dodec-5-enoate_biosynthesis	0.0117929	0	0	0.000918265	0.00178549	709	logistic model	dichotomized presence/absence (P/A)
PWY-7664:_oleate_biosynthesis_IV_(anaerobic)	0.0150943	0	0	0.00123262	0.00214564	712	logistic model	dichotomized presence/absence (P/A)
GLUCOSE1PMETAB-PWY:_glucose_and_glucose-1-phosphate_degradation	0.0129923	0	0	0.000612175	0.00138819	717	logistic model	dichotomized presence/absence (P/A)
PWY-5138:_unsaturated,_even_numbered_fatty_acid_&beta;-oxidation	0.0195932	0	0	0.00089043	0.00215181	730	logistic model	dichotomized presence/absence (P/A)
PWY-5097:_L-lysine_biosynthesis_VI	0.0224133	0	0	0.00109553	0.00219191	750	logistic model	dichotomized presence/absence (P/A)
PWY-724:_superpathway_of_L-lysine,_L-threonine_and_L-methionine_biosynthesis_II	0.0216642	0	0	0.00135127	0.00251868	750	logistic model	dichotomized presence/absence (P/A)
PWY0-1298:_superpathway_of_pyrimidine_deoxyribonucleosides_degradation	0.0105704	0	0	0.000605239	0.0012081	764	logistic model	dichotomized presence/absence (P/A)
PWY0-1297:_superpathway_of_purine_deoxyribonucleosides_degradation	0.00939821	0	0	0.00073219	0.00139637	767	logistic model	dichotomized presence/absence (P/A)
HISTSYN-PWY:_L-histidine_biosynthesis	0.0358239	0	0	0.00188852	0.00431206	775	logistic model	dichotomized presence/absence (P/A)
PYRIDNUCSAL-PWY:_NAD_salvage_pathway_I	0.0132802	0	0	0.000663014	0.00127076	794	logistic model	dichotomized presence/absence (P/A)
PPGPPMET-PWY:_ppGpp_biosynthesis	0.00717717	0	0	0.000482432	0.000980625	798	logistic model	dichotomized presence/absence (P/A)
GLYOXYLATE-BYPASS:_glyoxylate_cycle	0.00831339	0	0	0.0003637	0.000858065	808	logistic model	dichotomized presence/absence (P/A)
TCA-GLYOX-BYPASS:_superpathway_of_glyoxylate_bypass_and_TCA	0.0103138	0	0	0.000658041	0.00136078	810	logistic model	dichotomized presence/absence (P/A)
OANTIGEN-PWY:_O-antigen_building_blocks_biosynthesis_(E._coli)	0.0178464	0	0	0.00088623	0.00199419	832	logistic model	dichotomized presence/absence (P/A)
GLYCOLYSIS-TCA-GLYOX-BYPASS:_superpathway_of_glycolysis,_pyruvate_dehydrogenase,_TCA,_and_glyoxylate_bypass	0.00909032	0	0	0.000805078	0.00155576	836	logistic model	dichotomized presence/absence (P/A)
PWY-7208:_superpathway_of_pyrimidine_nucleobases_salvage	0.0303503	0	0	0.000704185	0.00217664	850	logistic model	dichotomized presence/absence (P/A)
P461-PWY:_hexitol_fermentation_to_lactate,_formate,_ethanol_and_acetate	0.0192317	0	0	0.000535791	0.00137438	850	logistic model	dichotomized presence/absence (P/A)
PWY0-162:_superpathway_of_pyrimidine_ribonucleotides_de_novo_biosynthesis	0.0236608	0	0	0.00103316	0.00252184	854	logistic model	dichotomized presence/absence (P/A)
COBALSYN-PWY:_adenosylcobalamin_salvage_from_cobinamide_I	0.0115049	0	0	0.000431593	0.000893701	861	logistic model	dichotomized presence/absence (P/A)
GLYCOCAT-PWY:_glycogen_degradation_I_(bacterial)	0.0191027	0	0	0.000503965	0.00126898	869	logistic model	dichotomized presence/absence (P/A)
PYRIDOXSYN-PWY:_pyridoxal_5'-phosphate_biosynthesis_I	0.00896241	0	0	0.000447087	0.00110311	870	logistic model	dichotomized presence/absence (P/A)
PWY0-845:_superpathway_of_pyridoxal_5'-phosphate_biosynthesis_and_salvage	0.00948871	0	0	0.000584319	0.00130317	870	logistic model	dichotomized presence/absence (P/A)
PWY-6549:_L-glutamine_biosynthesis_III	0.00801516	0	0	0.000298639	0.00075582	882	logistic model	dichotomized presence/absence (P/A)
PWY-6318:_L-phenylalanine_degradation_IV_(mammalian,_via_side_chain)	0.023411	0	0	0.000509966	0.00199467	886	logistic model	dichotomized presence/absence (P/A)
GLYCOGENSYNTH-PWY:_glycogen_biosynthesis_I_(from_ADP-D-Glucose)	0.0123585	0	0	0.00040681	0.000986787	890	logistic model	dichotomized presence/absence (P/A)
HEXITOLDEGSUPER-PWY:_superpathway_of_hexitol_degradation_(bacteria)	0.00849911	0	0	0.0006658	0.00125597	891	logistic model	dichotomized presence/absence (P/A)
PWY-5920:_superpathway_of_heme_biosynthesis_from_glycine	0.0107139	0	0	0.00054633	0.00129119	899	logistic model	dichotomized presence/absence (P/A)
PWY-821:_superpathway_of_sulfur_amino_acid_biosynthesis_(Saccharomyces_cerevisiae)	0.0108471	0	0	0.000482809	0.00105351	906	logistic model	dichotomized presence/absence (P/A)
PWY-7269:_NAD/NADP-NADH/NADPH_mitochondrial_interconversion_(yeast)	0.00809611	0	0	0.000296624	0.000826045	912	logistic model	dichotomized presence/absence (P/A)
NAGLIPASYN-PWY:_lipid_IVA_biosynthesis	0.00774377	0	0	0.000320248	0.000842196	913	logistic model	dichotomized presence/absence (P/A)
NAD-BIOSYNTHESIS-II:_NAD_salvage_pathway_II	0.0232145	0	0	0.000445777	0.00188347	914	logistic model	dichotomized presence/absence (P/A)
POLYAMSYN-PWY:_superpathway_of_polyamine_biosynthesis_I	0.0137763	0	0	0.000278332	0.000907207	930	logistic model	dichotomized presence/absence (P/A)
PWY-2941:_L-lysine_biosynthesis_II	0.0118089	0	0	0.0005898	0.00150188	932	logistic model	dichotomized presence/absence (P/A)
ARG+POLYAMINE-SYN:_superpathway_of_arginine_and_polyamine_biosynthesis	0.011422	0	0	0.000413681	0.00110885	935	logistic model	dichotomized presence/absence (P/A)
GLCMANNANAUT-PWY:_superpathway_of_N-acetylglucosamine,_N-acetylmannosamine_and_N-acetylneuraminate_degradation	0.00673778	0	0	0.00030232	0.000872786	946	logistic model	dichotomized presence/absence (P/A)
PWY-6519:_8-amino-7-oxononanoate_biosynthesis_I	0.0125739	0	0	0.000500624	0.00137672	954	logistic model	dichotomized presence/absence (P/A)
PWY-7013:_L-1,2-propanediol_degradation	0.0145024	0	0	0.000294735	0.00104384	956	logistic model	dichotomized presence/absence (P/A)
BIOTIN-BIOSYNTHESIS-PWY:_biotin_biosynthesis_I	0.0132256	0	0	0.000528237	0.00135321	956	logistic model	dichotomized presence/absence (P/A)
PWY-5695:_urate_biosynthesis/inosine_5'-phosphate_degradation	0.0114672	0	0	0.000333014	0.0010765	964	logistic model	dichotomized presence/absence (P/A)
PWY-5791:_1,4-dihydroxy-2-naphthoate_biosynthesis_II_(plants)	0.00797842	0	0	0.000421951	0.001046	965	logistic model	dichotomized presence/absence (P/A)
PWY-5897:_superpathway_of_menaquinol-11_biosynthesis	0.0127231	0	0	0.000828749	0.00184293	965	logistic model	dichotomized presence/absence (P/A)
SALVADEHYPOX-PWY:_adenosine_nucleotides_degradation_II	0.00710665	0	0	0.000188392	0.000616991	972	logistic model	dichotomized presence/absence (P/A)
P42-PWY:_incomplete_reductive_TCA_cycle	0.00824046	0	0	0.000377116	0.000965966	976	logistic model	dichotomized presence/absence (P/A)
PWY-5840:_superpathway_of_menaquinol-7_biosynthesis	0.0135073	0	0	0.000756559	0.00174022	981	logistic model	dichotomized presence/absence (P/A)
P441-PWY:_superpathway_of_N-acetylneuraminate_degradation	0.00763836	0	0	0.000346874	0.000986807	995	logistic model	dichotomized presence/absence (P/A)
KETOGLUCONMET-PWY:_ketogluconate_metabolism	0.00701149	0	0	0.000246765	0.000852504	997	logistic model	dichotomized presence/absence (P/A)
PWY0-1061:_superpathway_of_L-alanine_biosynthesis	0.00983017	0	0	0.000326072	0.00114913	1003	logistic model	dichotomized presence/absence (P/A)
PWY-7211:_superpathway_of_pyrimidine_deoxyribonucleotides_de_novo_biosynthesis	0.00997711	0	0	0.000238147	0.000832831	1003	logistic model	dichotomized presence/absence (P/A)
PWY-6892:_thiazole_biosynthesis_I_(E._coli)	0.00800877	0	0	0.000248676	0.000760367	1008	logistic model	dichotomized presence/absence (P/A)
THISYN-PWY:_superpathway_of_thiamin_diphosphate_biosynthesis_I	0.01661	0	0	0.000698047	0.0017936	1009	logistic model	dichotomized presence/absence (P/A)
PWY-5104:_L-isoleucine_biosynthesis_IV	0.00660541	0	0	0.000205311	0.000661663	1017	logistic model	dichotomized presence/absence (P/A)
GLYCOLYSIS-E-D:_superpathway_of_glycolysis_and_Entner-Doudoroff	0.0059438	0	0	0.000300913	0.000869501	1017	logistic model	dichotomized presence/absence (P/A)
ORNDEG-PWY:_superpathway_of_ornithine_degradation	0.0155883	0	0	0.000189243	0.000825583	1023	logistic model	dichotomized presence/absence (P/A)
PWY-7315:_dTDP-N-acetylthomosamine_biosynthesis	0.00805235	0	0	0.000245868	0.00089139	1026	logistic model	dichotomized presence/absence (P/A)
PWY-5861:_superpathway_of_demethylmenaquinol-8_biosynthesis	0.00588878	0	0	0.000350863	0.000997334	1032	logistic model	dichotomized presence/absence (P/A)
PWY-5838:_superpathway_of_menaquinol-8_biosynthesis_I	0.00649913	0	0	0.000455677	0.00124461	1032	logistic model	dichotomized presence/absence (P/A)
P164-PWY:_purine_nucleobases_degradation_I_(anaerobic)	0.010614	0	0	0.000117338	0.000506255	1037	logistic model	dichotomized presence/absence (P/A)
PWY0-1338:_polymyxin_resistance	0.00554114	0	0	0.000122821	0.000514363	1042	logistic model	dichotomized presence/absence (P/A)
ENTBACSYN-PWY:_enterobactin_biosynthesis	0.00866789	0	0	0.000268421	0.000895663	1053	logistic model	dichotomized presence/absence (P/A)
ECASYN-PWY:_enterobacterial_common_antigen_biosynthesis	0.00766364	0	0	0.000174299	0.000727947	1062	logistic model	dichotomized presence/absence (P/A)
ARGININE-SYN4-PWY:_L-ornithine_de_novo__biosynthesis	0.018465	0	0	0.000125966	0.000683249	1063	logistic model	dichotomized presence/absence (P/A)
PWY-6608:_guanosine_nucleotides_degradation_III	0.00900039	0	0	0.000117754	0.000554914	1067	logistic model	dichotomized presence/absence (P/A)
RHAMCAT-PWY:_L-rhamnose_degradation_I	0.00555473	0	0	0.000101721	0.000462597	1067	logistic model	dichotomized presence/absence (P/A)
PWY4LZ-257:_superpathway_of_fermentation_(Chlamydomonas_reinhardtii)	0.0083439	0	0	0.000174018	0.000695379	1068	logistic model	dichotomized presence/absence (P/A)
PWY-6353:_purine_nucleotides_degradation_II_(aerobic)	0.00748686	0	0	0.000150145	0.000581302	1070	logistic model	dichotomized presence/absence (P/A)
PWY-5973:_cis-vaccenate_biosynthesis	0.00600593	0	0	0.000170983	0.000614673	1072	logistic model	dichotomized presence/absence (P/A)
PWY-6282:_palmitoleate_biosynthesis_I_(from_(5Z)-dodec-5-enoate)	0.00718189	0	0	0.00022567	0.000763569	1073	logistic model	dichotomized presence/absence (P/A)
PWY-5989:_stearate_biosynthesis_II_(bacteria_and_plants)	0.00612522	0	0	0.000188751	0.00066818	1074	logistic model	dichotomized presence/absence (P/A)
PWY-5971:_palmitate_biosynthesis_II_(bacteria_and_plants)	0.0197124	0	0	0.000544799	0.00161507	1074	logistic model	dichotomized presence/absence (P/A)
PWY-6113:_superpathway_of_mycolate_biosynthesis	0.00885871	0	0	0.000364466	0.00111201	1076	logistic model	dichotomized presence/absence (P/A)
PENTOSE-P-PWY:_pentose_phosphate_pathway	0.0118338	0	0	0.00020725	0.000922495	1080	logistic model	dichotomized presence/absence (P/A)
PRPP-PWY:_superpathway_of_histidine,_purine,_and_pyrimidine_biosynthesis	0.00824201	0	0	0.000269588	0.000942965	1080	logistic model	dichotomized presence/absence (P/A)
COLANSYN-PWY:_colanic_acid_building_blocks_biosynthesis	0.00537854	0	0	0.000123487	0.000471792	1087	logistic model	dichotomized presence/absence (P/A)
PWY-6901:_superpathway_of_glucose_and_xylose_degradation	0.0114815	0	0	0.000203612	0.000828357	1089	logistic model	dichotomized presence/absence (P/A)
PWY-5384:_sucrose_degradation_IV_(sucrose_phosphorylase)	0.0119777	0	0	0.000119682	0.000637011	1093	logistic model	dichotomized presence/absence (P/A)
PWY-6284:_superpathway_of_unsaturated_fatty_acids_biosynthesis_(E._coli)	0.00609271	0	0	0.000147157	0.000561145	1100	logistic model	dichotomized presence/absence (P/A)
PWY-5103:_L-isoleucine_biosynthesis_III	0.01418	0	0	0.000248959	0.00111517	1101	logistic model	dichotomized presence/absence (P/A)
PWY-6285:_superpathway_of_fatty_acids_biosynthesis_(E._coli)	0.00660595	0	0	0.000208497	0.000735001	1101	logistic model	dichotomized presence/absence (P/A)
PWY-5154:_L-arginine_biosynthesis_III_(via_N-acetyl-L-citrulline)	0.0107446	0	0	0.000163939	0.000694328	1101	logistic model	dichotomized presence/absence (P/A)
PWY-5028:_L-histidine_degradation_II	0.00832987	0	0	0.000153222	0.000673052	1111	logistic model	dichotomized presence/absence (P/A)
PWY-6630:_superpathway_of_L-tyrosine_biosynthesis	0.0111733	0	0	0.000188227	0.000803916	1115	logistic model	dichotomized presence/absence (P/A)

## Sheet: S5
Supplementary Data 5. Nasal M-GWAS identified 180 independent genome-wide significant associations (p < 5 × 10-8). BP indicates the genomic position of hg38. A1 indicates the minor allele. A2 indicates the major allele. A1_freq indicates the frequency of the minor allele.
nasal microbial taxa	SNP	CHR	BP (hg38)	A1	A2	A1_freq	beta	se	p	region	gene
g__Actinomyces_HB	rs73268759	5	150284321	C	T	0.02073	2.217	0.3094	7.746e-13	intronic	CAMK2A
g__Actinomyces_HB	rs76214112	5	150282763	C	A	0.0207	2.185	0.3102	1.87e-12	intronic	CAMK2A
f__Actinomycetaceae_HB	rs73268759	5	150284321	C	T	0.02073	2.181	0.3102	2.06e-12	intronic	CAMK2A
g__Actinomyces_HB	rs78440254	5	150284017	A	G	0.0193	2.22	0.3209	4.605e-12	intronic	CAMK2A
f__Actinomycetaceae_HB	rs76214112	5	150282763	C	A	0.0207	2.149	0.3112	5.034e-12	intronic	CAMK2A
g__Actinomyces_HB	chr5:150283819	5	150283819	A	AC	0.02034	2.154	0.3132	6.114e-12	intronic	CAMK2A
f__Actinomycetaceae_HB	rs78440254	5	150284017	A	G	0.0193	2.183	0.3218	1.184e-11	intronic	CAMK2A
f__Actinomycetaceae_HB	chr5:150283819	5	150283819	A	AC	0.02034	2.119	0.3142	1.55e-11	intronic	CAMK2A
g__Actinomyces_HB	rs116209433	5	150281636	A	G	0.01999	2.09	0.3163	3.915e-11	intronic	CAMK2A
f__Actinomycetaceae_HB	rs116209433	5	150281636	A	G	0.01999	2.051	0.3172	1.01e-10	intronic	CAMK2A
s__Gemella_asaccharolytica_HB	chr7:53214452	7	53214452	AT	A	0.05687	1.254	0.1944	1.129e-10	intergenic	POM121L12(dist=177527),LINC01446(dist=441057)
ANAGLYCOLYSIS-PWY:_glycolysis_III_(from_glucose)_LOGres	rs7858374	9	2932813	G	A	0.05786	-0.1806	0.02846	3.141e-10	intergenic	PUM3(dist=88683),LINC01231(dist=248776)
COLANSYN-PWY:_colanic_acid_building_blocks_biosynthesis_HB	rs6741943	2	66468023	A	T	0.1575	1.115	0.1799	5.702e-10	intronic	MEIS1
PWY-5686:_UMP_biosynthesis_LOGres	rs2076426	16	880010	C	G	0.08542	-0.1763	0.02839	7.362e-10	intronic	LMF1
COLANSYN-PWY:_colanic_acid_building_blocks_biosynthesis_HB	rs10519065	2	66468700	C	G	0.1574	1.096	0.1802	1.165e-09	intronic	MEIS1
SALVADEHYPOX-PWY:_adenosine_nucleotides_degradation_II_HB	rs137898780	14	48898720	C	T	0.02284	1.95	0.3215	1.314e-09	intergenic	LINC00648(dist=1103706),RPS29(dist=672264)
g__Corynebacterium_LOGres	rs117538984	2	214738704	A	G	0.01	-0.1684	0.02763	1.441e-09	intronic	BARD1
ANAGLYCOLYSIS-PWY:_glycolysis_III_(from_glucose)_LOGres	rs190676543	11	22063989	A	G	0.01356	-0.1732	0.02849	1.629e-09	intergenic	NELL1(dist=488306),ANO5(dist=129187)
g__Actinomyces_HB	rs77814545	5	150278433	G	A	0.01963	1.931	0.3204	1.655e-09	intronic	CAMK2A
COLANSYN-PWY:_colanic_acid_building_blocks_biosynthesis_HB	rs148355668	2	66491093	AAG	A	0.1557	1.086	0.1805	1.804e-09	intronic	MEIS1
PWY-6285:_superpathway_of_fatty_acids_biosynthesis_E._coli_HB	rs143231524	8	123867098	A	G	0.01356	2.615	0.4349	1.817e-09	intronic	FER1L6
COLANSYN-PWY:_colanic_acid_building_blocks_biosynthesis_HB	rs67058070	2	66470885	G	T	0.1562	1.091	0.1814	1.837e-09	intronic	MEIS1
PWY-7111:_pyruvate_fermentation_to_isobutanol_engineered_LOGres	rs79079393	2	42351976	G	C	0.01178	-0.1719	0.02844	1.973e-09	intronic	COX7A2L
PWY-5188:_tetrapyrrole_biosynthesis_I_from_glutamate_LOGres	rs201704276	4	189663134	T	C	0.01035	-0.1718	0.02845	2.055e-09	intergenic	LINC01262(dist=1648),FRG1-DT(dist=101257)
COLANSYN-PWY:_colanic_acid_building_blocks_biosynthesis_HB	rs62144048	2	66483446	G	A	0.1574	1.077	0.1798	2.124e-09	intronic	MEIS1
COLANSYN-PWY:_colanic_acid_building_blocks_biosynthesis_HB	rs12471916	2	66488232	G	T	0.1581	1.077	0.18	2.173e-09	intronic	MEIS1
ANAGLYCOLYSIS-PWY:_glycolysis_III_(from_glucose)_LOGres	rs527528306	11	22110164	A	G	0.01035	-0.1714	0.0285	2.395e-09	intergenic	NELL1(dist=534481),ANO5(dist=83012)
PWY-6284:_superpathway_of_unsaturated_fatty_acids_biosynthesis_E._coli_HB	rs143231524	8	123867098	A	G	0.01356	2.58	0.4335	2.652e-09	intronic	FER1L6
COLANSYN-PWY:_colanic_acid_building_blocks_biosynthesis_HB	rs11893112	2	66473145	G	A	0.1567	1.079	0.1814	2.75e-09	intronic	MEIS1
ANAGLYCOLYSIS-PWY:_glycolysis_III_(from_glucose)_LOGres	rs140984965	2	43099813	A	G	0.01035	-0.1704	0.0285	2.961e-09	ncRNA_intronic	LINC02580
c__Actinobacteria_LOGres	rs181702319	8	83827922	A	C	0.0157	-0.1585	0.02653	2.964e-09	intergenic	LINC01419(dist=419025),RALYL(dist=354865)
c__Actinobacteria_LOGres	rs147990617	8	83835183	C	T	0.0157	-0.1585	0.02653	2.964e-09	intergenic	LINC01419(dist=426286),RALYL(dist=347604)
PWY-7187:_pyrimidine_deoxyribonucleotides_de_novo_biosynthesis_II_LOGres	rs187736954	2	210519640	G	A	0.01642	-0.1718	0.02883	3.322e-09	intronic	CPS1
DAPLYSINESYN-PWY:_L-lysine_biosynthesis_I_HB	rs747057248	14	46788096	A	ATTCTCGTATTTC	0.2495	0.5853	0.09897	3.341e-09	intergenic	RPL10L(dist=136271),MDGA2(dist=51529)
g__Actinomyces_HB	rs77942527	5	150278230	G	A	0.01892	1.93	0.3274	3.776e-09	intronic	CAMK2A
f__Actinomycetaceae_HB	rs77814545	5	150278433	G	A	0.01963	1.89	0.3214	4.086e-09	intronic	CAMK2A
COLANSYN-PWY:_colanic_acid_building_blocks_biosynthesis_HB	rs7578320	2	66484116	C	T	0.1574	1.06	0.1802	4.141e-09	intronic	MEIS1
PWY-6125:_superpathway_of_guanosine_nucleotides_de_novo_biosynthesis_II_LOGres	rs200235981	16	34025379	A	C	0.01892	-0.1704	0.02878	4.264e-09	intergenic	ENPP7P13(dist=241104),UBE2MP1(dist=1144052)
PWY-6151:_S-adenosyl-L-methionine_cycle_I_LOGres	rs117198647	16	64378138	A	T	0.02034	-0.1693	0.02865	4.549e-09	intergenic	NONE(dist=NONE),CDH11(dist=565615)
DAPLYSINESYN-PWY:_L-lysine_biosynthesis_I_HB	rs748521861	14	46791774	A	AAC	0.2516	0.5776	0.09866	4.794e-09	intergenic	RPL10L(dist=139949),MDGA2(dist=47851)
PWY-6125:_superpathway_of_guanosine_nucleotides_de_novo_biosynthesis_II_LOGres	rs147720741	13	50452480	A	G	0.01035	-0.1696	0.02879	4.99e-09	ncRNA_intronic	DLEU1
COLANSYN-PWY:_colanic_acid_building_blocks_biosynthesis_HB	rs10189862	2	66467351	A	G	0.1474	1.054	0.1803	5.169e-09	intronic	MEIS1
PWY-6123:_inosine-5-phosphate_biosynthesis_I_LOGres	rs141330845	12	9350290	T	C	0.02107	-0.1663	0.02831	5.534e-09	intergenic	LOC642846(dist=36202),LINC02367(dist=17174)
COLANSYN-PWY:_colanic_acid_building_blocks_biosynthesis_HB	rs60653633	2	66469160	G	A	0.1564	1.051	0.1803	5.595e-09	intronic	MEIS1
DAPLYSINESYN-PWY:_L-lysine_biosynthesis_I_HB	rs1388569	14	46798969	C	G	0.2504	0.5714	0.09829	6.117e-09	intergenic	RPL10L(dist=147144),MDGA2(dist=40656)
PWY-5695:_urate_biosynthesis_inosine_5-phosphate_degradation_HB	rs137898780	14	48898720	C	T	0.02284	1.838	0.3165	6.374e-09	intergenic	LINC00648(dist=1103706),RPS29(dist=672264)
PRPP-PWY:_superpathway_of_histidine,_purine,_and_pyrimidine_biosynthesis_HB	rs68040658	4	11478076	G	A	0.4767	-0.8565	0.1476	6.571e-09	intergenic	HS3ST1(dist=49163),LINC02360(dist=262875)
g__Actinomyces_HB	rs117280973	5	150278126	T	C	0.01927	1.879	0.3245	7.048e-09	intronic	CAMK2A
PWY-5188:_tetrapyrrole_biosynthesis_I_from_glutamate_LOGres	rs145005897	2	62043155	G	T	0.01071	-0.1657	0.02848	7.606e-09	intronic	COMMD1
PWY66-422:_D-galactose_degradation_V_Leloir_pathway_HB	rs4942575	13	46772396	T	A	0.3048	-0.5633	0.09765	8.014e-09	intronic	ESD
g__Actinomyces_HB	rs140377277	5	150277072	T	A	0.01893	1.872	0.3247	8.165e-09	intronic	CAMK2A
DAPLYSINESYN-PWY:_L-lysine_biosynthesis_I_HB	rs2015837	14	46785459	T	G	0.2484	0.5655	0.09823	8.569e-09	intergenic	RPL10L(dist=133634),MDGA2(dist=54166)
DAPLYSINESYN-PWY:_L-lysine_biosynthesis_I_HB	rs61991386	14	46792426	C	T	0.252	0.5684	0.09876	8.655e-09	intergenic	RPL10L(dist=140601),MDGA2(dist=47199)
DAPLYSINESYN-PWY:_L-lysine_biosynthesis_I_HB	rs61991384	14	46788895	T	C	0.2484	0.5641	0.09813	9.013e-09	intergenic	RPL10L(dist=137070),MDGA2(dist=50730)
f__Actinomycetaceae_HB	rs77942527	5	150278230	G	A	0.01892	1.887	0.3285	9.256e-09	intronic	CAMK2A
COLANSYN-PWY:_colanic_acid_building_blocks_biosynthesis_HB	rs1519106	2	66495679	C	T	0.1839	1	0.1742	9.369e-09	intronic	MEIS1
NONOXIPENT-PWY:_pentose_phosphate_pathway_non-oxidative_branch_LOGres	rs7338540	13	35614371	G	A	0.1064	-0.1646	0.02847	9.424e-09	intronic	NBEA
PWY-6121:_5-aminoimidazole_ribonucleotide_biosynthesis_I_LOGres	rs13061465	3	72519218	C	A	0.3596	0.1631	0.02822	9.508e-09	intergenic	RYBP(dist=72595),LOC105377162(dist=144078)
s__Malassezia_globosa_HB	rs2716569	16	73998328	T	G	0.2595	0.8207	0.1431	9.807e-09	intergenic	LINC01568(dist=576932),LOC101928035(dist=194064)
PWY-7111:_pyruvate_fermentation_to_isobutanol_engineered_LOGres	rs141289266	2	13887494	T	C	0.01179	-0.1645	0.02849	9.849e-09	intergenic	LOC100506474(dist=880481),LINC00276(dist=341380)
PWY-5686:_UMP_biosynthesis_LOGres	rs149787484	8	92349005	C	T	0.01142	-0.1641	0.02843	9.863e-09	intergenic	MIR7641-2(dist=181494),LOC102724710(dist=216438)
PWY-7187:_pyrimidine_deoxyribonucleotides_de_novo_biosynthesis_II_LOGres	rs149043409	2	210435344	A	G	0.01642	-0.1665	0.02885	1.01e-08	ncRNA_intronic	LANCL1-AS1
PWY-6125:_superpathway_of_guanosine_nucleotides_de_novo_biosynthesis_II_LOGres	rs183138000	11	87663227	G	A	0.0132	-0.1662	0.0288	1.023e-08	intergenic	TMEM135(dist=334393),LOC105369423(dist=55127)
DAPLYSINESYN-PWY:_L-lysine_biosynthesis_I_HB	rs61991377	14	46779332	T	G	0.2493	0.5615	0.09809	1.036e-08	intergenic	RPL10L(dist=127507),MDGA2(dist=60293)
COLANSYN-PWY:_colanic_acid_building_blocks_biosynthesis_HB	rs6755135	2	66474938	A	C	0.157	1.028	0.18	1.107e-08	intronic	MEIS1
PWY-6125:_superpathway_of_guanosine_nucleotides_de_novo_biosynthesis_II_LOGres	rs79146559	8	91436352	A	G	0.01106	-0.1656	0.02881	1.148e-08	intergenic	SLC26A7(dist=38198),RUNX1T1(dist=518615)
DAPLYSINESYN-PWY:_L-lysine_biosynthesis_I_HB	rs61991381	14	46782040	C	T	0.2527	0.5573	0.09767	1.154e-08	intergenic	RPL10L(dist=130215),MDGA2(dist=57585)
DAPLYSINESYN-PWY:_L-lysine_biosynthesis_I_HB	rs61994561	14	46774242	G	T	0.2498	0.5586	0.09795	1.181e-08	intergenic	RPL10L(dist=122417),MDGA2(dist=65383)
DAPLYSINESYN-PWY:_L-lysine_biosynthesis_I_HB	rs61991378	14	46779684	T	C	0.2477	0.5582	0.09805	1.245e-08	intergenic	RPL10L(dist=127859),MDGA2(dist=59941)
PWY-6125:_superpathway_of_guanosine_nucleotides_de_novo_biosynthesis_II_LOGres	rs187736954	2	210519640	G	A	0.01642	-0.165	0.02881	1.296e-08	intronic	CPS1
PWY-6936:_seleno-amino_acid_biosynthesis_LOGres	rs4960602	7	154716578	A	G	0.1014	-0.1646	0.02874	1.297e-08	intronic	DPP6
TRNA-CHARGING-PWY:_tRNA_charging_HB	rs16963603	16	61570871	A	G	0.07245	1.013	0.1784	1.333e-08	intergenic	MIR4426(dist=515105),CDH8(dist=81140)
DAPLYSINESYN-PWY:_L-lysine_biosynthesis_I_HB	rs12587459	14	46803401	C	T	0.2475	0.5611	0.09899	1.443e-08	intergenic	RPL10L(dist=151576),MDGA2(dist=36224)
c__Actinobacteria_LOGres	rs145614213	2	75934940	T	G	0.02893	-0.1515	0.02657	1.459e-08	intergenic	GCFC2(dist=223955),LRRTM4(dist=812784)
f__Actinomycetaceae_HB	rs140377277	5	150277072	T	A	0.01893	1.834	0.3244	1.571e-08	intronic	CAMK2A
NONOXIPENT-PWY:_pentose_phosphate_pathway_non-oxidative_branch_LOGres	rs8002367	13	35601961	T	C	0.1061	-0.1621	0.02849	1.582e-08	intronic	NBEA
PWY-7111:_pyruvate_fermentation_to_isobutanol_engineered_LOGres	rs3067770	13	32194908	A	AAG	0.01535	-0.1621	0.02849	1.6e-08	intronic	FRY
COLANSYN-PWY:_colanic_acid_building_blocks_biosynthesis_HB	rs6755563	2	66466196	C	T	0.1585	0.9888	0.175	1.602e-08	intronic	MEIS1
DAPLYSINESYN-PWY:_L-lysine_biosynthesis_I_HB	rs780224970	14	46773351	A	AGAGGAATC	0.2488	0.5554	0.09831	1.605e-08	intergenic	RPL10L(dist=121526),MDGA2(dist=66274)
f__Actinomycetaceae_HB	rs117280973	5	150278126	T	C	0.01927	1.836	0.3256	1.696e-08	intronic	CAMK2A
DAPLYSINESYN-PWY:_L-lysine_biosynthesis_I_HB	rs79915955	14	46778315	C	T	0.2505	0.5519	0.09787	1.716e-08	intergenic	RPL10L(dist=126490),MDGA2(dist=61310)
g__Actinomyces_HB	chr5:150276932	5	150276932	T	TA	0.01856	1.865	0.3308	1.736e-08	intronic	CAMK2A
ANAGLYCOLYSIS-PWY:_glycolysis_III_(from_glucose)_LOGres	rs529041848	11	22051506	C	T	0.01035	-0.1619	0.02855	1.775e-08	intergenic	NELL1(dist=475823),ANO5(dist=141670)
g__Actinomyces_HB	rs74807177	5	150276967	A	C	0.01857	1.863	0.3308	1.78e-08	intronic	CAMK2A
PWY-5686:_UMP_biosynthesis_LOGres	rs182474273	2	73558501	T	G	0.01071	-0.1613	0.02844	1.791e-08	intronic	ALMS1
COLANSYN-PWY:_colanic_acid_building_blocks_biosynthesis_HB	rs62143994	2	66468948	T	C	0.1565	1.013	0.1799	1.794e-08	intronic	MEIS1
p__Firmicutes_LOGres	rs115224152	19	35469044	T	G	0.01249	-0.1511	0.02669	1.822e-08	intergenic	FFAR2(dist=17277),KRTDAP(dist=18280)
TRNA-CHARGING-PWY:_tRNA_charging_HB	rs16963610	16	61576214	G	T	0.07327	0.9976	0.1773	1.836e-08	intergenic	MIR4426(dist=520448),CDH8(dist=75797)
PWY-6123:_inosine-5-phosphate_biosynthesis_I_LOGres	rs148170885	3	24536346	A	T	0.01714	-0.1604	0.02834	1.893e-08	intergenic	MIR4792(dist=14911),RARB(dist=292977)
c__Actinobacteria_LOGres	rs138099463	12	48869679	A	T	0.01071	-0.15	0.02658	2.028e-08	intergenic	RND1(dist=3809),CCDC65(dist=34431)
PWY-5188:_tetrapyrrole_biosynthesis_I_from_glutamate_LOGres	rs138099463	12	48869679	A	T	0.01071	-0.1609	0.02852	2.08e-08	intergenic	RND1(dist=3809),CCDC65(dist=34431)
TRNA-CHARGING-PWY:_tRNA_charging_HB	rs72794654	16	61575267	G	A	0.07429	0.9781	0.1749	2.256e-08	intergenic	MIR4426(dist=519501),CDH8(dist=76744)
g__Rothia_HB	rs1789093	18	77113272	A	G	0.1324	0.8872	0.1587	2.257e-08	intronic	MBP
PWY-6123:_inosine-5-phosphate_biosynthesis_I_LOGres	rs7636270	3	24593393	T	C	0.01927	-0.1594	0.02833	2.294e-08	intergenic	MIR4792(dist=71958),RARB(dist=235930)
g__Corynebacterium_LOGres	rs77035855	5	167973044	T	C	0.01606	-0.1555	0.02768	2.355e-08	intronic	TENM2
DAPLYSINESYN-PWY:_L-lysine_biosynthesis_I_HB	rs78514558	14	46794421	G	A	0.2523	0.5473	0.09804	2.366e-08	intergenic	RPL10L(dist=142596),MDGA2(dist=45204)
ORNDEG-PWY:_superpathway_of_ornithine_degradation_HB	rs2948164	12	114441267	A	G	0.01432	2.208	0.396	2.463e-08	intergenic	TBX5-AS1(dist=28435),TBX3(dist=228987)
DAPLYSINESYN-PWY:_L-lysine_biosynthesis_I_HB	rs35482016	14	46873065	C	A	0.2334	0.5565	0.0999	2.539e-08	intronic	MDGA2
PWY66-422:_D-galactose_degradation_V_Leloir_pathway_HB	rs1018579	13	46802009	C	T	0.3091	-0.5393	0.09681	2.546e-08	intergenic	ESD(dist=4777),HTR2A(dist=29533)
g__Cutibacterium_LOGres	rs186899741	20	46553095	T	G	0.01106	-0.1493	0.02667	2.616e-08	intergenic	OCSTAMP(dist=2521),SLC13A3(dist=4728)
DAPLYSINESYN-PWY:_L-lysine_biosynthesis_I_HB	rs61991387	14	46796892	C	T	0.253	0.543	0.09765	2.694e-08	intergenic	RPL10L(dist=145067),MDGA2(dist=42733)
TRNA-CHARGING-PWY:_tRNA_charging_HB	rs16963654	16	61606131	T	G	0.0753	0.9653	0.1737	2.757e-08	intergenic	MIR4426(dist=550365),CDH8(dist=45880)
NONOXIPENT-PWY:_pentose_phosphate_pathway_non-oxidative_branch_LOGres	rs7320580	13	35614672	G	A	0.1064	-0.1593	0.0285	2.795e-08	intronic	NBEA
UDPNAGSYN-PWY:_UDP-N-acetyl-D-glucosamine_biosynthesis_I_LOGres	rs13152238	4	74700350	A	G	0.4358	-0.1571	0.02811	2.826e-08	intergenic	AREG(dist=245341),BTC(dist=44410)
PWY-7187:_pyrimidine_deoxyribonucleotides_de_novo_biosynthesis_II_LOGres	rs183138000	11	87663227	G	A	0.0132	-0.1614	0.02888	2.859e-08	intergenic	TMEM135(dist=334393),LOC105369423(dist=55127)
f__Burkholderiaceae_HB	rs141853369	15	38048690	C	T	0.01464	2.087	0.3761	2.871e-08	ncRNA_intronic	LINC02345
PWY-7187:_pyrimidine_deoxyribonucleotides_de_novo_biosynthesis_II_LOGres	rs182456351	11	129984469	T	C	0.0197	-0.1616	0.02894	2.891e-08	intronic	PRDM10
COLANSYN-PWY:_colanic_acid_building_blocks_biosynthesis_HB	rs2056273	2	66492095	A	T	0.1551	0.9909	0.1788	2.976e-08	intronic	MEIS1
UDPNAGSYN-PWY:_UDP-N-acetyl-D-glucosamine_biosynthesis_I_LOGres	rs35314359	4	74699679	C	T	0.4436	-0.1568	0.02812	3.03e-08	intergenic	AREG(dist=244670),BTC(dist=45081)
PWY-1042:_glycolysis_IV_plant_cytosol_LOGres	rs77674021	17	79913963	T	C	0.06808	-0.1589	0.0285	3.041e-08	intergenic	CBX4(dist=74549),LINC01979(dist=1289)
TRNA-CHARGING-PWY:_tRNA_charging_HB	rs753712315	16	61570352	C	CCATTGGT	0.07321	0.9786	0.1768	3.126e-08	intergenic	MIR4426(dist=514586),CDH8(dist=81659)
TRNA-CHARGING-PWY:_tRNA_charging_HB	chr16:61570361	16	61570361	C	CT	0.07321	0.9786	0.1768	3.126e-08	intergenic	MIR4426(dist=514595),CDH8(dist=81650)
PWY-7219:_adenosine_ribonucleotides_de_novo_biosynthesis_LOGres	rs6856071	4	147873728	G	A	0.01482	0.1585	0.02847	3.169e-08	intronic	ARHGAP10
TRNA-CHARGING-PWY:_tRNA_charging_HB	rs7204490	16	61578852	A	G	0.07388	0.9727	0.1759	3.186e-08	intergenic	MIR4426(dist=523086),CDH8(dist=73159)
TRNA-CHARGING-PWY:_tRNA_charging_HB	rs7204375	16	61578939	T	C	0.07388	0.9727	0.1759	3.186e-08	intergenic	MIR4426(dist=523173),CDH8(dist=73072)
s__Elizabethkingia_bruuniana_HB	chr2:106472137	2	106472137	T	C	0.01687	1.758	0.3182	3.269e-08	intergenic	RGPD3(dist=3792),CD8B2(dist=15219)
NONOXIPENT-PWY:_pentose_phosphate_pathway_non-oxidative_branch_LOGres	rs7992253	13	35611575	C	T	0.1067	-0.1584	0.02849	3.322e-08	intronic	NBEA
c__Actinobacteria_LOGres	rs187398955	8	83908054	T	C	0.01642	-0.1476	0.02658	3.353e-08	intergenic	LINC01419(dist=499157),RALYL(dist=274733)
PRPP-PWY:_superpathway_of_histidine,_purine,_and_pyrimidine_biosynthesis_HB	rs2172830	4	11504147	T	C	0.4793	-0.7931	0.1437	3.383e-08	intergenic	HS3ST1(dist=75234),LINC02360(dist=236804)
f__Bacillales_unclassified_HB	rs117379374	10	100689402	A	G	0.02213	1.519	0.2754	3.471e-08	intergenic	HIF1AN(dist=135478),PAX2(dist=46307)
PRPP-PWY:_superpathway_of_histidine,_purine,_and_pyrimidine_biosynthesis_HB	rs747603487	4	11489494	A	AT	0.4804	-0.7976	0.1446	3.479e-08	intergenic	HS3ST1(dist=60581),LINC02360(dist=251457)
PWY-5659:_GDP-mannose_biosynthesis_HB	rs2015837	14	46785459	T	G	0.2484	0.5409	0.09811	3.532e-08	intergenic	RPL10L(dist=133634),MDGA2(dist=54166)
PWY66-422:_D-galactose_degradation_V_Leloir_pathway_HB	rs1018578	13	46801893	C	A	0.3084	-0.5334	0.09682	3.616e-08	intergenic	ESD(dist=4661),HTR2A(dist=29649)
PWY-6628:_superpathway_of_L-phenylalanine_biosynthesis_HB	rs13012579	2	23160954	T	C	0.4843	0.4608	0.08364	3.621e-08	intergenic	LINC01884(dist=622667),KLHL29(dist=224473)
PRPP-PWY:_superpathway_of_histidine,_purine,_and_pyrimidine_biosynthesis_HB	rs1565926	4	11510013	T	G	0.4821	-0.802	0.1456	3.636e-08	intergenic	HS3ST1(dist=81100),LINC02360(dist=230938)
PRPP-PWY:_superpathway_of_histidine,_purine,_and_pyrimidine_biosynthesis_HB	rs1565927	4	11510015	A	G	0.4821	-0.802	0.1456	3.636e-08	intergenic	HS3ST1(dist=81102),LINC02360(dist=230936)
PWY-5659:_GDP-mannose_biosynthesis_HB	rs61991378	14	46779684	T	C	0.2477	0.54	0.09807	3.667e-08	intergenic	RPL10L(dist=127859),MDGA2(dist=59941)
s__Streptococcus_oralis_HB	rs139288082	6	148922869	C	T	0.06602	1.085	0.1972	3.675e-08	intronic	UST
NONOXIPENT-PWY:_pentose_phosphate_pathway_non-oxidative_branch_LOGres	rs7329582	13	35610972	G	A	0.1059	-0.158	0.02852	3.695e-08	intronic	NBEA
PWY-7229:_superpathway_of_adenosine_nucleotides_de_novo_biosynthesis_I_LOGres	rs147720741	13	50452480	A	G	0.01035	-0.16	0.02887	3.703e-08	ncRNA_intronic	DLEU1
PWY-6125:_superpathway_of_guanosine_nucleotides_de_novo_biosynthesis_II_LOGres	rs76690061	9	100906907	T	G	0.01178	-0.1597	0.02884	3.803e-08	intergenic	CAVIN4(dist=318520),PLPPR1(dist=121842)
PWY-7111:_pyruvate_fermentation_to_isobutanol_engineered_LOGres	rs186292734	11	5812426	T	C	0.01431	-0.1579	0.02854	3.844e-08	intergenic	OR52N1(dist=23610),OR52N2(dist=7910)
NONOXIPENT-PWY:_pentose_phosphate_pathway_non-oxidative_branch_LOGres	rs35414096	13	35571144	G	A	0.1056	-0.1577	0.02849	3.854e-08	intronic	NBEA
NONOXIPENT-PWY:_pentose_phosphate_pathway_non-oxidative_branch_LOGres	rs34204220	13	35611115	A	G	0.1053	-0.1577	0.02849	3.869e-08	intronic	NBEA
DAPLYSINESYN-PWY:_L-lysine_biosynthesis_I_HB	rs12890887	14	46843770	T	C	0.2391	0.5436	0.09894	3.912e-08	intronic	MDGA2
TRNA-CHARGING-PWY:_tRNA_charging_HB	rs77430584	16	61572600	A	C	0.07327	0.968	0.1762	3.943e-08	intergenic	MIR4426(dist=516834),CDH8(dist=79411)
f__Actinomycetaceae_HB	chr5:150276932	5	150276932	T	TA	0.01856	1.822	0.3318	3.993e-08	intronic	CAMK2A
PWY-6123:_inosine-5-phosphate_biosynthesis_I_LOGres	rs10212177	3	24594743	T	C	0.01964	-0.1567	0.02836	4.028e-08	intergenic	MIR4792(dist=73308),RARB(dist=234580)
COLANSYN-PWY:_colanic_acid_building_blocks_biosynthesis_HB	rs6727352	2	66468189	A	G	0.1563	0.9846	0.1794	4.056e-08	intronic	MEIS1
f__Actinomycetaceae_HB	rs74807177	5	150276967	A	C	0.01857	1.82	0.3317	4.085e-08	intronic	CAMK2A
PWY-6123:_inosine-5-phosphate_biosynthesis_I_LOGres	rs150438594	6	3984685	G	C	0.01142	-0.1565	0.02835	4.097e-08	intergenic	FAM50B(dist=133365),PRPF4B(dist=36650)
ANAGLYCOLYSIS-PWY:_glycolysis_III_(from_glucose)_LOGres	rs183084840	11	22100657	T	G	0.01001	-0.1579	0.0286	4.102e-08	intergenic	NELL1(dist=524974),ANO5(dist=92519)
DAPLYSINESYN-PWY:_L-lysine_biosynthesis_I_HB	rs76221371	14	46810233	A	G	0.2413	0.5458	0.0995	4.127e-08	intergenic	RPL10L(dist=158408),MDGA2(dist=29392)
s__Gemella_asaccharolytica_HB	rs12718754	7	53217393	G	A	0.04104	1.244	0.2269	4.164e-08	intergenic	POM121L12(dist=180468),LINC01446(dist=438116)
PWY-6387:_UDP-N-acetylmuramoyl-pentapeptide_biosynthesis_I_meso-diaminopimelate_containing_LOGres	rs6984393	8	106058033	T	C	0.3907	-0.1562	0.02832	4.266e-08	ncRNA_intronic	ZFPM2-AS1
PWY-6123:_inosine-5-phosphate_biosynthesis_I_LOGres	rs7632924	3	24592266	T	C	0.01927	-0.1563	0.02835	4.27e-08	intergenic	MIR4792(dist=70831),RARB(dist=237057)
PWY-6123:_inosine-5-phosphate_biosynthesis_I_LOGres	rs73820009	3	24592791	T	C	0.01963	-0.1563	0.02835	4.27e-08	intergenic	MIR4792(dist=71356),RARB(dist=236532)
PWY-6123:_inosine-5-phosphate_biosynthesis_I_LOGres	rs7649819	3	24593231	C	T	0.01963	-0.1563	0.02835	4.27e-08	intergenic	MIR4792(dist=71796),RARB(dist=236092)
PWY-6123:_inosine-5-phosphate_biosynthesis_I_LOGres	rs7653148	3	24594513	G	A	0.01963	-0.1563	0.02835	4.27e-08	intergenic	MIR4792(dist=73078),RARB(dist=234810)
PWY-6123:_inosine-5-phosphate_biosynthesis_I_LOGres	rs9836150	3	24598235	A	G	0.01963	-0.1563	0.02835	4.27e-08	intergenic	MIR4792(dist=76800),RARB(dist=231088)
PWY-6123:_inosine-5-phosphate_biosynthesis_I_LOGres	rs9856426	3	24598467	C	T	0.01963	-0.1563	0.02835	4.27e-08	intergenic	MIR4792(dist=77032),RARB(dist=230856)
PWY-6123:_inosine-5-phosphate_biosynthesis_I_LOGres	rs1561078	3	24601132	G	A	0.01964	-0.1564	0.02836	4.286e-08	intergenic	MIR4792(dist=79697),RARB(dist=228191)
PWY-6125:_superpathway_of_guanosine_nucleotides_de_novo_biosynthesis_II_LOGres	rs149043409	2	210435344	A	G	0.01642	-0.159	0.02884	4.287e-08	ncRNA_intronic	LANCL1-AS1
g__Acinetobacter_HB	chr5:61341614	5	61341614	T	TAAAG	0.05714	1.148	0.2096	4.323e-08	intronic	ZSWIM6
PWY-7228:_superpathway_of_guanosine_nucleotides_de_novo_biosynthesis_I_LOGres	rs189302383	2	63350766	C	T	0.01642	0.1552	0.02817	4.349e-08	intronic	WDPCP
NONOXIPENT-PWY:_pentose_phosphate_pathway_non-oxidative_branch_LOGres	rs6563037	13	35597753	A	G	0.1078	-0.1571	0.0285	4.356e-08	intronic	NBEA
TRNA-CHARGING-PWY:_tRNA_charging_HB	rs72794660	16	61580280	T	C	0.07281	0.9679	0.1768	4.402e-08	intergenic	MIR4426(dist=524514),CDH8(dist=71731)
s__Gemella_asaccharolytica_HB	rs1852159	7	53140627	G	A	0.04143	1.221	0.2231	4.433e-08	intergenic	POM121L12(dist=103702),LINC01446(dist=514882)
PWY-6121:_5-aminoimidazole_ribonucleotide_biosynthesis_I_LOGres	rs6850658	4	116811302	T	C	0.267	0.1556	0.02825	4.439e-08	intergenic	MIR1973(dist=511534),TRAM1L1(dist=272252)
s__Gemella_asaccharolytica_HB	rs10273999	7	53139901	G	A	0.04074	1.247	0.2279	4.441e-08	intergenic	POM121L12(dist=102976),LINC01446(dist=515608)
PRPP-PWY:_superpathway_of_histidine,_purine,_and_pyrimidine_biosynthesis_HB	rs13147208	4	11468312	T	C	0.4495	-0.8193	0.1498	4.516e-08	intergenic	HS3ST1(dist=39399),LINC02360(dist=272639)
NONOXIPENT-PWY:_pentose_phosphate_pathway_non-oxidative_branch_LOGres	rs73173612	13	35636319	T	C	0.1082	-0.1569	0.02851	4.537e-08	intronic	NBEA
PRPP-PWY:_superpathway_of_histidine,_purine,_and_pyrimidine_biosynthesis_HB	rs13145588	4	11468316	A	G	0.4499	-0.8185	0.1497	4.544e-08	intergenic	HS3ST1(dist=39403),LINC02360(dist=272635)
TRNA-CHARGING-PWY:_tRNA_charging_HB	rs72794665	16	61583078	C	T	0.07505	0.9493	0.1736	4.558e-08	intergenic	MIR4426(dist=527312),CDH8(dist=68933)
TRNA-CHARGING-PWY:_tRNA_charging_HB	rs56171207	16	61599304	T	C	0.07495	0.9493	0.1737	4.597e-08	intergenic	MIR4426(dist=543538),CDH8(dist=52707)
PRPP-PWY:_superpathway_of_histidine,_purine,_and_pyrimidine_biosynthesis_HB	rs7318534	13	90450487	G	A	0.3143	0.7896	0.1445	4.622e-08	intergenic	MIR622(dist=219210),LINC01049(dist=42801)
PWY66-422:_D-galactose_degradation_V_Leloir_pathway_HB	rs35761533	13	46778992	AT	A	0.313	-0.5238	0.09586	4.654e-08	intronic	ESD
NONOXIPENT-PWY:_pentose_phosphate_pathway_non-oxidative_branch_LOGres	rs7334225	13	35617281	T	C	0.1072	-0.1568	0.02852	4.66e-08	intronic	NBEA
NONOXIPENT-PWY:_pentose_phosphate_pathway_non-oxidative_branch_LOGres	rs728992	13	35616658	A	T	0.1078	-0.1567	0.0285	4.697e-08	intronic	NBEA
PWY4LZ-257:_superpathway_of_fermentation_Chlamydomonas_reinhardtii_HB	rs12626062	20	62508104	T	C	0.1184	0.969	0.1774	4.73e-08	intergenic	GATA5(dist=32134),MIR1-1HG-AS1(dist=34966)
NONOXIPENT-PWY:_pentose_phosphate_pathway_non-oxidative_branch_LOGres	rs12865768	13	35593292	A	G	0.1068	-0.1567	0.02851	4.743e-08	intronic	NBEA
TRNA-CHARGING-PWY:_tRNA_charging_HB	rs72794680	16	61606674	G	T	0.07566	0.9425	0.1726	4.771e-08	intergenic	MIR4426(dist=550908),CDH8(dist=45337)
s__Gemella_asaccharolytica_HB	rs9801398	7	53139303	T	G	0.04069	1.253	0.2296	4.812e-08	intergenic	POM121L12(dist=102378),LINC01446(dist=516206)
TRNA-CHARGING-PWY:_tRNA_charging_HB	rs72794648	16	61560249	G	A	0.07423	0.9538	0.1748	4.88e-08	intergenic	MIR4426(dist=504483),CDH8(dist=91762)
PWY66-399:_gluconeogenesis_III_HB	rs771686003	21	39572092	T	TATTG	0.3442	-0.4975	0.0912	4.898e-08	intergenic	WRB-SH3BGR(dist=56586),B3GALT5-AS1(dist=25056)
PWY-5138:_unsaturated,_even_numbered_fatty_acid_beta-oxidation_HB	rs58604582	1	85142033	G	A	0.1892	0.6739	0.1235	4.9e-08	intergenic	MIR4423(dist=8160),SYDE2(dist=15640)
TRNA-CHARGING-PWY:_tRNA_charging_HB	rs141863199	3	157691226	T	G	0.1753	-0.6131	0.1124	4.933e-08	intergenic	PQLC2L(dist=89994),SHOX2(dist=404785)
DAPLYSINESYN-PWY:_L-lysine_biosynthesis_I_HB	rs35412412	14	46819674	T	C	0.3248	0.4891	0.08969	4.951e-08	intergenic	RPL10L(dist=167849),MDGA2(dist=19951)
TRNA-CHARGING-PWY:_tRNA_charging_HB	rs7195638	16	61581388	A	G	0.07756	0.9302	0.1706	4.973e-08	intergenic	MIR4426(dist=525622),CDH8(dist=70623)
p__Firmicutes_LOGres	rs4647951	5	174731378	G	C	0.01429	-0.1465	0.02672	4.995e-08	downstream	MSX2(dist=479)

## Sheet: S6
Supplementary Data 6. The variance explained for taxa and pathways using the 63 top loci.
nasal microbial taxa	variance explained	se (variance explained)	Pval
c__Actinobacteria_LOGres	0.124849	0.026005	0
p__Firmicutes_LOGres	0.080416	0.02039	4.6074e-14
s__Gemella_asaccharolytica_HB	0.064936	0.018422	1.5621e-09
f__Actinomycetaceae_HB	0.061295	0.017743	4.0753e-09
g__Actinomyces_HB	0.0608	0.017688	5.5926e-09
f__Burkholderiaceae_HB	0.060634	0.017703	8.2922e-09
g__Cutibacterium_LOGres	0.058702	0.016978	2.2156e-10
f__Bacillales_unclassified_HB	0.056973	0.017374	1.0795e-07
s__Streptococcus_oralis_HB	0.042895	0.014857	4.223e-06
s__Elizabethkingia_bruuniana_HB	0.033026	0.013412	0.0002346
g__Acinetobacter_HB	0.02872	0.012636	0.00072827
g__Rothia_HB	0.027206	0.012493	0.0016134
s__Malassezia_globosa_HB	0.023522	0.011768	0.0036203
ANAGLYCOLYSIS-PWY:_glycolysis_III_(from_glucose)_LOGres	0.190179	0.034082	0
PWY-5188:_tetrapyrrole_biosynthesis_I_(from_glutamate)_LOGres	0.173234	0.032215	0
PWY-5686:_UMP_biosynthesis_LOGres	0.15069	0.030138	0
PWY-6121:_5-aminoimidazole_ribonucleotide_biosynthesis_I_LOGres	0.149865	0.029729	0
PWY-6123:_inosine-5'-phosphate_biosynthesis_I_LOGres	0.141606	0.02895	0
PWY-6125:_superpathway_of_guanosine_nucleotides_de_novo_biosynthesis_II_LOGres	0.140572	0.028674	0
PWY-6387:_UDP-N-acetylmuramoyl-pentapeptide_biosynthesis_I_(meso-diaminopimelate_containing)_LOGres	0.125965	0.026906	0
PWY-7228:_superpathway_of_guanosine_nucleotides_de_novo_biosynthesis_I_LOGres	0.124159	0.02655	0
PWY-7187:_pyrimidine_deoxyribonucleotides_de_novo_biosynthesis_II_LOGres	0.122583	0.026721	0
UDPNAGSYN-PWY:_UDP-N-acetyl-D-glucosamine_biosynthesis_I_LOGres	0.118578	0.025924	0
PWY-7229:_superpathway_of_adenosine_nucleotides_de_novo_biosynthesis_I_LOGres	0.113788	0.025367	0
PWY-7111:_pyruvate_fermentation_to_isobutanol_(engineered)_LOGres	0.111184	0.025088	0
NONOXIPENT-PWY:_pentose_phosphate_pathway_(non-oxidative_branch)_LOGres	0.094943	0.022959	5.5511e-17
PWY-6151:_S-adenosyl-L-methionine_cycle_I_LOGres	0.089101	0.02234	1.4433e-15
DAPLYSINESYN-PWY:_L-lysine_biosynthesis_I_HB	0.086168	0.022062	1.5282e-13
PWY-1042:_glycolysis_IV_(plant_cytosol)_LOGres	0.081826	0.021059	1.6098e-14
PWY66-399:_gluconeogenesis_III_HB	0.076912	0.020802	2.4297e-11
PRPP-PWY:_superpathway_of_histidine,_purine,_and_pyrimidine_biosynthesis_HB	0.069692	0.019804	7.8778e-10
PWY-6936:_seleno-amino_acid_biosynthesis_LOGres	0.067433	0.019529	8.5214e-10
PWY-6628:_superpathway_of_L-phenylalanine_biosynthesis_HB	0.06392	0.018902	5.0879e-09
PWY-7219:_adenosine_ribonucleotides_de_novo_biosynthesis_LOGres	0.055453	0.0173	1.337e-08
PWY-5659:_GDP-mannose_biosynthesis_HB	0.05368	0.017217	1.2611e-07
TRNA-CHARGING-PWY:_tRNA_charging_HB	0.050229	0.016726	7.0286e-07
PWY66-422:_D-galactose_degradation_V_(Leloir_pathway)_HB	0.046339	0.016533	1.4488e-05
SALVADEHYPOX-PWY:_adenosine_nucleotides_degradation_II_HB	0.045825	0.016415	1.5032e-05
PWY-5695:_urate_biosynthesis/inosine_5'-phosphate_degradation_HB	0.038109	0.015176	0.00015499
ORNDEG-PWY:_superpathway_of_ornithine_degradation_HB	0.036287	0.014663	0.00015399
COLANSYN-PWY:_colanic_acid_building_blocks_biosynthesis_HB	0.034696	0.014832	0.00071211
PWY-6284:_superpathway_of_unsaturated_fatty_acids_biosynthesis_(E._coli)_HB	0.034225	0.014668	0.00068023
PWY-6285:_superpathway_of_fatty_acids_biosynthesis_(E._coli)_HB	0.033661	0.014588	0.00081152
PWY4LZ-257:_superpathway_of_fermentation_(Chlamydomonas_reinhardtii)_HB	0.029555	0.013953	0.0024589
PWY-5138:_unsaturated,_even_numbered_fatty_acid_&beta;-oxidation_HB	0.024872	0.013152	0.0072676

## Sheet: S7
Supplementary Data 7. The 33 top genes and their differentially expressed p-value in the 50 tissues (-log10(pvalue) were listed in the cells).
Gene	Brain_Anterior_cingulate_cortex_BA24	Colon_Sigmoid	Vagina	Brain_Caudate_basal_ganglia	Esophagus_Muscularis	Lung	Esophagus_Mucosa	Whole_Blood	Skin_Not_Sun_Exposed_Suprapubic	Brain_Nucleus_accumbens_basal_ganglia	nasal airway epithelium	Brain_Hypothalamus	Prostate	Liver	Uterus	Kidney_Cortex	Breast_Mammary_Tissue	Brain_Frontal_Cortex_BA9	Skin_Sun_Exposed_Lower_leg	Esophagus_Gastroesophageal_Junction	Brain_Cortex	Adrenal_Gland	Testis	Nerve_Tibial	Cells_Cultured_fibroblasts	Brain_Hippocampus	Minor_Salivary_Gland	Heart_Atrial_Appendage	Spleen	Colon_Transverse	Stomach	Brain_Amygdala	Artery_Tibial	Brain_Cerebellum	Pituitary	Artery_Coronary	Thyroid	Heart_Left_Ventricle	Brain_Substantia_nigra	Brain_Putamen_basal_ganglia	Ovary	Cells_EBV-transformed_lymphocytes	Adipose_Visceral_Omentum	Small_Intestine_Terminal_Ileum	Brain_Spinal_cord_cervical_c-1	Pancreas	Artery_Aorta	Muscle_Skeletal	Brain_Cerebellar_Hemisphere
ALMS	0	0	0	0	6.12298	5.68794	8.03413	20.8141	14.884	8.38966	44.1686	6.23429	0	4.54455	0	0	0	0	19.3029	0	0	4.24577	4.16178	9.61296	14.6934	0	0	4.71545	10.3741	0	10.4496	0	7.95215	0	0	0	6.73683	9.19275	4.01132	0	0	13.1726	8.2168	0	0	16.4084	0	14.623	0
ARHGAP10	0	4.3842	0	0	0	0	0	0	0	0	36.3549	0	0	24.5012	0	0	0	0	4.22746	0	0	4.29911	0	0	6.55865	0	0	0	0	0	0	0	6.12178	0	0	0	0	0	4.51378	0	0	0	0	0	0	0	0	6.74087	0
BARD1	4.42829	24.5322	4.87038	6.07924	35.3612	36.0707	16.426	36.8807	14.8584	5.09795	55.968	5.87837	19.2641	4.34489	6.591	4.27494	18.1789	12.6293	18.4312	19.5914	11.6051	7.90305	12.7255	60.08	9.21921	6.43982	7.37671	21.8191	15.987	9.61816	15.674	4.86717	37.8171	7.19175	18.0781	12.3783	51.4606	22.8556	5.26615	7.65356	8.81948	4.73675	18.9678	11.334	4.71508	11.0838	28.1751	30.5292	0
CAMK2A	0	0	4.21638	0	0	10.2281	0	0	0	4.5368	6.30225	5.05849	0	0	4.10501	0	0	4.55189	0	0	0	0	0	5.58298	0	0	0	10.8978	0	7.82997	0	0	6.79091	4.80754	0	0	0	6.38511	0	0	4.17624	0	0	0	4.30912	0	0	4.01306	0
COMMD1	0	0	0	0	0	0	0	0	0	0	4.17848	0	0	0	0	0	0	0	0	0	0	0	4.93512	0	4.13258	4.43111	0	0	0	0	0	0	4.18414	0	0	4.03179	0	0	0	0	0	0	0	0	0	0	0	0	0
COX7A2L	0	0	0	0	4.96729	5.14796	24.7694	4.33608	7.83124	0	71.1361	5.62712	8.85502	22.4599	0	0	8.4243	10.0944	16.2139	0	12.6896	0	25.2723	4.28688	13.7523	0	5.32613	9.60976	9.38888	21.0474	8.3548	5.3933	0	6.2607	6.06233	0	56.895	9.3351	4.10378	0	0	5.47645	7.57303	11.1142	4.47885	9.21624	0	59.2119	4.0297
CPS1	4.08665	7.60365	0	4.50677	7.36439	10.0315	20.4989	0	8.76738	0	48.2342	0	0	0	0	0	17.8308	4.3457	19.0151	9.91666	6.89325	0	0	10.6629	47.765	0	5.42796	10.5555	0	0	0	0	31.0951	8.04254	0	6.05957	5.62146	7.42622	0	0	5.5992	5.08961	7.71122	5.76219	4.02135	4.05704	8.9994	18.3301	5.35703
DLEU1	0	5.97228	0	0	0	7.59719	12.3115	0	11.672	0	17.2228	0	0	0	0	0	0	0	23.2147	0	0	0	5.90748	4.59977	5.70503	4.02433	0	0	0	4.52571	4.0678	0	6.17534	4.49697	0	0	5.42061	4.62047	0	5.74625	0	5.53547	4.01325	5.57836	0	4.16531	4.43164	0	4.20608
DPP6	4.66279	5.90277	0	4.1929	10.7326	0	8.93506	0	4.10618	0	0	4.10114	0	0	0	0	5.39759	0	0	5.7405	0	0	6.69562	9.2518	0	0	4.06542	0	0	4.04698	0	0	7.34622	9.38935	0	4.31747	4.89053	4.74433	4.85745	0	0	0	0	0	4.8869	16.0591	0	16.4665	4.16662
ESD	5.86683	5.14939	0	4.44212	15.4893	0	0	0	0	0	43.6493	0	0	4.65789	0	0	0	6.27681	0	4.08835	9.02505	0	6.01271	4.1511	5.90283	0	0	0	4.73484	0	0	0	17.2492	0	0	4.4044	13.1283	0	0	0	0	4.10601	0	0	0	0	6.37448	4.11086	4.74871
FER1L6	0	0	0	0	0	0	0	0	0	0	21.5691	0	0	0	0	0	0	0	0	0	0	0	5.31625	0	17.8344	0	4.09675	0	0	4.59369	0	0	0	0	0	0	4.84484	0	0	0	0	0	0	0	0	0	0	0	0
FRY	0	0	0	0	0	4.10076	4.37062	7.90791	13.8323	0	6.68537	0	0	0	4.03651	0	0	0	16.8194	5.05614	5.41561	0	0	0	8.37074	0	0	0	0	0	0	0	0	4.5142	4.47809	0	0	0	0	4.17644	4.87346	0	0	0	0	0	0	0	4.28542
LANCL1	4.95095	0	0	0	13.317	11.9823	0	6.43538	0	0	10.055	0	7.10278	0	0	5.44373	0	0	0	6.01284	6.88823	4.11732	5.72082	0	7.54219	0	0	5.33915	7.36354	0	7.56777	0	15.1782	9.4464	0	4.35199	9.17022	4.90771	5.96985	0	0	0	6.56727	5.74607	0	0	14.5682	6.67467	8.41769
LINC01262	0	0	0	0	0	0	0	0	0	0	0	0	0	0	0	0	0	0	0	0	0	0	15.9891	0	0	0	0	0	0	0	0	0	0	0	0	0	0	0	0	0	8.78359	0	0	0	0	0	0	0	0
LINC01979	0	0	0	0	5.81567	0	4.22989	0	4.20554	0	0	0	4.56558	0	0	0	0	0	0	4.19691	0	0	4.59993	8.07932	0	0	4.51094	0	0	0	4.60864	4.15637	0	7.27424	0	0	0	0	0	0	0	0	0	4.42943	0	13.2397	4.53085	9.09334	7.38295
LINC02345	0	0	0	0	0	0	0	0	0	0	0	0	0	0	0	0	0	0	0	0	0	0	0	0	0	0	0	0	0	0	0	0	0	0	0	0	0	0	0	0	0	0	0	0	0	0	0	0	0
LINC02580	0	0	0	0	0	0	0	0	0	0	0	0	0	0	0	0	0	0	0	0	0	0	0	0	0	0	0	0	0	0	0	0	0	0	0	0	0	0	0	0	0	0	0	0	0	0	0	0	0
LMF1	13.3793	6.13244	6.92297	13.8032	15.4898	20.5272	28.5824	22.1903	9.59722	11.8062	24.3343	5.13215	10.2267	11.2821	6.03809	0	15.8705	16.5607	27.1523	6.82957	32.2267	7.8324	8.05298	10.881	23.2738	10.7304	8.12471	21.8122	12.677	19.5172	19.5529	9.7016	16.1786	18.1296	4.58735	5.7001	25.6189	24.1709	4.115	10.3203	4.02349	8.67533	18.0668	7.90857	4.47016	12.7398	14.6562	31.5377	18.2788
MBP	0	0	0	0	5.50802	0	4.55529	4.33761	4.59651	0	27.3172	0	0	0	4.1893	0	0	0	0	4.36671	0	12.0782	4.52974	0	5.29411	0	0	4.01366	0	6.14257	4.22551	0	8.09227	0	0	4.33271	4.21578	0	4.30005	0	4.23675	5.22319	4.10415	0	0	0	0	7.74455	0
MDGA2	0	0	0	0	0	0	0	0	0	0	0	0	0	0	0	0	0	0	0	0	4.33416	0	5.36778	0	0	0	0	0	0	0	0	0	0	0	0	0	0	0	0	0	0	0	0	0	8.71093	0	0	0	4.28542
MEIS1	0	0	0	5.55699	4.59476	5.2997	4.83323	7.171	0	0	6.5895	0	0	0	0	0	0	0	0	0	6.35758	0	0	8.97974	16.3321	4.92322	0	0	0	0	0	6.20048	0	5.80595	0	0	0	5.96074	4.37787	0	0	0	4.0281	0	0	0	0	0	0
MSX2	0	4.66132	0	0	7.52701	4.95479	4.07521	0	0	0	6.06515	4.79714	4.74848	0	0	0	0	0	0	4.67089	0	0	0	0	0	4.10553	0	6.64229	0	0	4.43205	0	4.49846	4.4603	4.72002	0	9.43376	4.0468	4.15738	0	0	0	0	0	0	0	6.08495	13.247	0
NBEA	0	0	0	0	0	12.9539	0	0	0	0	18.4365	0	0	10.148	5.16098	0	4.38822	0	0	0	0	10.8695	0	5.78625	9.21623	0	0	7.1977	0	0	0	0	12.225	0	0	0	4.82149	0	4.22703	0	4.12135	4.16808	0	0	0	0	10.5613	8.98915	4.1405
OCSTAMP	0	0	0	0	0	0	0	0	0	0	0	0	0	0	0	0	0	0	0	0	0	0	0	0	0	0	0	0	0	0	0	0	0	0	0	0	0	0	0	0	0	4.49964	0	0	0	0	0	0	0
PRDM10	0	0	0	0	0	0	0	0	4.3091	0	0	0	0	0	0	0	4.29756	0	0	4.02765	0	0	0	0	0	4.10174	0	0	0	0	0	0	0	28.5549	0	0	0	0	4.30505	0	4.04985	0	0	0	0	0	0	22.2867	18.5523
RGPD3	0	0	0	0	0	4.49295	0	0	0	0	0	0	0	0	0	0	0	5.04979	0	0	4.40459	0	4.61733	0	0	4.20647	4.08143	0	6.19885	0	0	4.15676	0	0	0	0	4.08099	0	0	0	0	0	0	0	0	0	0	0	0
RND1	0	0	0	0	0	0	0	5.96906	0	0	3.99832	0	0	0	0	0	0	0	0	0	0	0	0	0	8.99219	0	0	0	4.23273	0	0	0	0	0	0	0	0	0	0	0	0	0	0	0	0	0	0	0	4.30503
SLC13A3	17.3031	0	5.0664	5.14869	4.49259	4.02477	0	0	0	8.79864	32.0832	0	0	0	0	0	5.6516	14.6771	5.34205	0	12.0359	13.5847	0	8.80102	0	8.21837	4.1326	4.28265	4.43293	4.21338	0	6.4023	4.13567	37.3693	0	0	4.29493	0	0	6.02769	4.73209	4.65193	0	0	4.25347	0	0	5.6402	32.4246
TENM2	0	6.08379	0	0	10.6115	10.2924	4.36953	0	4.21143	0	11.5495	0	0	21.1144	0	0	0	0	0	0	0	4.06019	0	28.9264	10.276	0	5.30246	5.67909	0	0	5.04193	4.7693	0	0	0	0	14.2345	0	0	0	0	0	0	4.45905	0	0	0	0	0
UST	10.2407	8.91514	0	4.6761	15.8328	8.09698	10.5278	4.8826	28.7655	0	13.4356	4.46041	0	0	0	0	8.74064	7.54088	25.6183	6.33042	12.3551	15.3376	4.4798	0	6.29647	4.59524	4.70813	5.7829	0	8.6254	0	0	9.50947	8.63548	4.65888	0	5.62873	4.11594	0	4.58117	0	5.88714	11.5236	5.47226	0	10.6422	4.3603	5.49505	7.61021
WDPCP	0	5.97912	0	8.99066	6.62726	9.60944	6.06148	10.6153	0	5.99771	7.02333	5.31294	5.53672	0	4.1432	4.69203	12.5137	0	5.8917	0	4.31168	4.46623	7.2278	7.78951	9.30485	0	0	6.53928	6.54495	4.4184	8.36221	0	6.23019	4.1733	8.1805	5.90914	12.5955	9.77597	0	5.5937	0	0	13.9055	4.35466	0	7.74146	4.61624	7.39361	0
ZFPM2-AS1	0	0	4.91918	0	0	0	0	0	0	0	0	0	0	0	0	0	0	0	4.15745	0	0	4.37082	0	0	0	0	0	0	0	0	0	0	0	0	0	0	4.36142	0	0	0	0	0	0	0	0	0	4.03449	0	0
ZSWIM6	0	0	0	0	0	0	0	5.71475	0	0	8.38221	0	0	0	0	0	0	0	0	0	0	0	0	4.21139	0	0	4.29286	0	0	0	0	0	0	0	0	0	4.30549	4.36774	0	0	0	0	0	0	0	0	0	0	0
[truncated: 1 more columns]

## Sheet: S8
Supplementary Data 8. The associations of nasal microbial taxa and host genetic variants with suggestive p<10−6. BP indicates the genomic position of hg38. A1 indicates the minor allele. A2 indicates the major allele. A1_freq indicates the frequency of the minor allele.
nasal microbial taxa	SNP	chr_bp (hg38)	A1	A2	A1_freq	beta	se	p	region	gene
g__Actinomyces_HB	rs73268759	chr5:150284321	C	T	0.02073	2.217	0.3094	7.746e-13	intronic	CAMK2A
g__Actinomyces_HB	rs76214112	chr5:150282763	C	A	0.0207	2.185	0.3102	1.87e-12	intronic	CAMK2A
f__Actinomycetaceae_HB	rs73268759	chr5:150284321	C	T	0.02073	2.181	0.3102	2.06e-12	intronic	CAMK2A
g__Actinomyces_HB	rs78440254	chr5:150284017	A	G	0.0193	2.22	0.3209	4.605e-12	intronic	CAMK2A
f__Actinomycetaceae_HB	rs76214112	chr5:150282763	C	A	0.0207	2.149	0.3112	5.034e-12	intronic	CAMK2A
g__Actinomyces_HB	chr5:150283819	chr5:150283819	A	AC	0.02034	2.154	0.3132	6.114e-12	intronic	CAMK2A
f__Actinomycetaceae_HB	rs78440254	chr5:150284017	A	G	0.0193	2.183	0.3218	1.184e-11	intronic	CAMK2A
f__Actinomycetaceae_HB	chr5:150283819	chr5:150283819	A	AC	0.02034	2.119	0.3142	1.55e-11	intronic	CAMK2A
g__Actinomyces_HB	rs116209433	chr5:150281636	A	G	0.01999	2.09	0.3163	3.915e-11	intronic	CAMK2A
f__Actinomycetaceae_HB	rs116209433	chr5:150281636	A	G	0.01999	2.051	0.3172	1.01e-10	intronic	CAMK2A
s__Gemella_asaccharolytica_HB	chr7:53214452	chr7:53214452	AT	A	0.05687	1.254	0.1944	1.129e-10	intergenic	POM121L12(dist=177527),LINC01446(dist=441057)
ANAGLYCOLYSIS-PWY:_glycolysis_III_from_glucose_LOGres	rs7858374	chr9:2932813	G	A	0.05786	-0.1806	0.02846	3.141e-10	intergenic	PUM3(dist=88683),LINC01231(dist=248776)
COLANSYN-PWY:_colanic_acid_building_blocks_biosynthesis_HB	rs6741943	chr2:66468023	A	T	0.1575	1.115	0.1799	5.702e-10	intronic	MEIS1
PWY-5686:_UMP_biosynthesis_LOGres	rs2076426	chr16:880010	C	G	0.08542	-0.1763	0.02839	7.362e-10	intronic	LMF1
COLANSYN-PWY:_colanic_acid_building_blocks_biosynthesis_HB	rs10519065	chr2:66468700	C	G	0.1574	1.096	0.1802	1.165e-09	intronic	MEIS1
SALVADEHYPOX-PWY:_adenosine_nucleotides_degradation_II_HB	rs137898780	chr14:48898720	C	T	0.02284	1.95	0.3215	1.314e-09	intergenic	LINC00648(dist=1103706),RPS29(dist=672264)
g__Corynebacterium_LOGres	rs117538984	chr2:214738704	A	G	0.01	-0.1684	0.02763	1.441e-09	intronic	BARD1
ANAGLYCOLYSIS-PWY:_glycolysis_III_from_glucose_LOGres	rs190676543	chr11:22063989	A	G	0.01356	-0.1732	0.02849	1.629e-09	intergenic	NELL1(dist=488306),ANO5(dist=129187)
g__Actinomyces_HB	rs77814545	chr5:150278433	G	A	0.01963	1.931	0.3204	1.655e-09	intronic	CAMK2A
COLANSYN-PWY:_colanic_acid_building_blocks_biosynthesis_HB	rs148355668	chr2:66491093	AAG	A	0.1557	1.086	0.1805	1.804e-09	intronic	MEIS1
PWY-6285:_superpathway_of_fatty_acids_biosynthesis_E._coli_HB	rs143231524	chr8:123867098	A	G	0.01356	2.615	0.4349	1.817e-09	intronic	FER1L6
COLANSYN-PWY:_colanic_acid_building_blocks_biosynthesis_HB	rs67058070	chr2:66470885	G	T	0.1562	1.091	0.1814	1.837e-09	intronic	MEIS1
PWY-7111:_pyruvate_fermentation_to_isobutanol_engineered_LOGres	rs79079393	chr2:42351976	G	C	0.01178	-0.1719	0.02844	1.973e-09	intronic	COX7A2L
PWY-5188:_tetrapyrrole_biosynthesis_I_from_glutamate_LOGres	rs201704276	chr4:189663134	T	C	0.01035	-0.1718	0.02845	2.055e-09	intergenic	LINC01262(dist=1648),FRG1-DT(dist=101257)
COLANSYN-PWY:_colanic_acid_building_blocks_biosynthesis_HB	rs62144048	chr2:66483446	G	A	0.1574	1.077	0.1798	2.124e-09	intronic	MEIS1
COLANSYN-PWY:_colanic_acid_building_blocks_biosynthesis_HB	rs12471916	chr2:66488232	G	T	0.1581	1.077	0.18	2.173e-09	intronic	MEIS1
ANAGLYCOLYSIS-PWY:_glycolysis_III_from_glucose_LOGres	rs527528306	chr11:22110164	A	G	0.01035	-0.1714	0.0285	2.395e-09	intergenic	NELL1(dist=534481),ANO5(dist=83012)
PWY-6284:_superpathway_of_unsaturated_fatty_acids_biosynthesis_E._coli_HB	rs143231524	chr8:123867098	A	G	0.01356	2.58	0.4335	2.652e-09	intronic	FER1L6
COLANSYN-PWY:_colanic_acid_building_blocks_biosynthesis_HB	rs11893112	chr2:66473145	G	A	0.1567	1.079	0.1814	2.75e-09	intronic	MEIS1
ANAGLYCOLYSIS-PWY:_glycolysis_III_from_glucose_LOGres	rs140984965	chr2:43099813	A	G	0.01035	-0.1704	0.0285	2.961e-09	ncRNA_intronic	LINC02580
c__Actinobacteria_LOGres	rs181702319	chr8:83827922	A	C	0.0157	-0.1585	0.02653	2.964e-09	intergenic	LINC01419(dist=419025),RALYL(dist=354865)
c__Actinobacteria_LOGres	rs147990617	chr8:83835183	C	T	0.0157	-0.1585	0.02653	2.964e-09	intergenic	LINC01419(dist=426286),RALYL(dist=347604)
PWY-7187:_pyrimidine_deoxyribonucleotides_de_novo_biosynthesis_II_LOGres	rs187736954	chr2:210519640	G	A	0.01642	-0.1718	0.02883	3.322e-09	intronic	CPS1
DAPLYSINESYN-PWY:_L-lysine_biosynthesis_I_HB	rs747057248	chr14:46788096	A	ATTCTCGTATTTC	0.2495	0.5853	0.09897	3.341e-09	intergenic	RPL10L(dist=136271),MDGA2(dist=51529)
g__Actinomyces_HB	rs77942527	chr5:150278230	G	A	0.01892	1.93	0.3274	3.776e-09	intronic	CAMK2A
f__Actinomycetaceae_HB	rs77814545	chr5:150278433	G	A	0.01963	1.89	0.3214	4.086e-09	intronic	CAMK2A
COLANSYN-PWY:_colanic_acid_building_blocks_biosynthesis_HB	rs7578320	chr2:66484116	C	T	0.1574	1.06	0.1802	4.141e-09	intronic	MEIS1
PWY-6125:_superpathway_of_guanosine_nucleotides_de_novo_biosynthesis_II_LOGres	rs200235981	chr16:34025379	A	C	0.01892	-0.1704	0.02878	4.264e-09	intergenic	ENPP7P13(dist=241104),UBE2MP1(dist=1144052)
PWY-6151:_S-adenosyl-L-methionine_cycle_I_LOGres	rs117198647	chr16:64378138	A	T	0.02034	-0.1693	0.02865	4.549e-09	intergenic	NONE(dist=NONE),CDH11(dist=565615)
DAPLYSINESYN-PWY:_L-lysine_biosynthesis_I_HB	rs748521861	chr14:46791774	A	AAC	0.2516	0.5776	0.09866	4.794e-09	intergenic	RPL10L(dist=139949),MDGA2(dist=47851)
PWY-6125:_superpathway_of_guanosine_nucleotides_de_novo_biosynthesis_II_LOGres	rs147720741	chr13:50452480	A	G	0.01035	-0.1696	0.02879	4.99e-09	ncRNA_intronic	DLEU1
COLANSYN-PWY:_colanic_acid_building_blocks_biosynthesis_HB	rs10189862	chr2:66467351	A	G	0.1474	1.054	0.1803	5.169e-09	intronic	MEIS1
PWY-6123:_inosine-5-phosphate_biosynthesis_I_LOGres	rs141330845	chr12:9350290	T	C	0.02107	-0.1663	0.02831	5.534e-09	intergenic	LOC642846(dist=36202),LINC02367(dist=17174)
COLANSYN-PWY:_colanic_acid_building_blocks_biosynthesis_HB	rs60653633	chr2:66469160	G	A	0.1564	1.051	0.1803	5.595e-09	intronic	MEIS1
DAPLYSINESYN-PWY:_L-lysine_biosynthesis_I_HB	rs1388569	chr14:46798969	C	G	0.2504	0.5714	0.09829	6.117e-09	intergenic	RPL10L(dist=147144),MDGA2(dist=40656)
PWY-5695:_urate_biosynthesis_inosine_5-phosphate_degradation_HB	rs137898780	chr14:48898720	C	T	0.02284	1.838	0.3165	6.374e-09	intergenic	LINC00648(dist=1103706),RPS29(dist=672264)
PRPP-PWY:_superpathway_of_histidine,_purine,_and_pyrimidine_biosynthesis_HB	rs68040658	chr4:11478076	G	A	0.4767	-0.8565	0.1476	6.571e-09	intergenic	HS3ST1(dist=49163),LINC02360(dist=262875)
g__Actinomyces_HB	rs117280973	chr5:150278126	T	C	0.01927	1.879	0.3245	7.048e-09	intronic	CAMK2A
PWY-5188:_tetrapyrrole_biosynthesis_I_from_glutamate_LOGres	rs145005897	chr2:62043155	G	T	0.01071	-0.1657	0.02848	7.606e-09	intronic	COMMD1
PWY66-422:_D-galactose_degradation_V_Leloir_pathway_HB	rs4942575	chr13:46772396	T	A	0.3048	-0.5633	0.09765	8.014e-09	intronic	ESD
g__Actinomyces_HB	rs140377277	chr5:150277072	T	A	0.01893	1.872	0.3247	8.165e-09	intronic	CAMK2A
DAPLYSINESYN-PWY:_L-lysine_biosynthesis_I_HB	rs2015837	chr14:46785459	T	G	0.2484	0.5655	0.09823	8.569e-09	intergenic	RPL10L(dist=133634),MDGA2(dist=54166)
DAPLYSINESYN-PWY:_L-lysine_biosynthesis_I_HB	rs61991386	chr14:46792426	C	T	0.252	0.5684	0.09876	8.655e-09	intergenic	RPL10L(dist=140601),MDGA2(dist=47199)
DAPLYSINESYN-PWY:_L-lysine_biosynthesis_I_HB	rs61991384	chr14:46788895	T	C	0.2484	0.5641	0.09813	9.013e-09	intergenic	RPL10L(dist=137070),MDGA2(dist=50730)
f__Actinomycetaceae_HB	rs77942527	chr5:150278230	G	A	0.01892	1.887	0.3285	9.256e-09	intronic	CAMK2A
COLANSYN-PWY:_colanic_acid_building_blocks_biosynthesis_HB	rs1519106	chr2:66495679	C	T	0.1839	1	0.1742	9.369e-09	intronic	MEIS1
NONOXIPENT-PWY:_pentose_phosphate_pathway_non-oxidative_branch_LOGres	rs7338540	chr13:35614371	G	A	0.1064	-0.1646	0.02847	9.424e-09	intronic	NBEA
PWY-6121:_5-aminoimidazole_ribonucleotide_biosynthesis_I_LOGres	rs13061465	chr3:72519218	C	A	0.3596	0.1631	0.02822	9.508e-09	intergenic	RYBP(dist=72595),LOC105377162(dist=144078)
s__Malassezia_globosa_HB	rs2716569	chr16:73998328	T	G	0.2595	0.8207	0.1431	9.807e-09	intergenic	LINC01568(dist=576932),LOC101928035(dist=194064)
PWY-7111:_pyruvate_fermentation_to_isobutanol_engineered_LOGres	rs141289266	chr2:13887494	T	C	0.01179	-0.1645	0.02849	9.849e-09	intergenic	LOC100506474(dist=880481),LINC00276(dist=341380)
PWY-5686:_UMP_biosynthesis_LOGres	rs149787484	chr8:92349005	C	T	0.01142	-0.1641	0.02843	9.863e-09	intergenic	MIR7641-2(dist=181494),LOC102724710(dist=216438)
PWY-7187:_pyrimidine_deoxyribonucleotides_de_novo_biosynthesis_II_LOGres	rs149043409	chr2:210435344	A	G	0.01642	-0.1665	0.02885	1.01e-08	ncRNA_intronic	LANCL1-AS1
PWY-6125:_superpathway_of_guanosine_nucleotides_de_novo_biosynthesis_II_LOGres	rs183138000	chr11:87663227	G	A	0.0132	-0.1662	0.0288	1.023e-08	intergenic	TMEM135(dist=334393),LOC105369423(dist=55127)
DAPLYSINESYN-PWY:_L-lysine_biosynthesis_I_HB	rs61991377	chr14:46779332	T	G	0.2493	0.5615	0.09809	1.036e-08	intergenic	RPL10L(dist=127507),MDGA2(dist=60293)
COLANSYN-PWY:_colanic_acid_building_blocks_biosynthesis_HB	rs6755135	chr2:66474938	A	C	0.157	1.028	0.18	1.107e-08	intronic	MEIS1
PWY-6125:_superpathway_of_guanosine_nucleotides_de_novo_biosynthesis_II_LOGres	rs79146559	chr8:91436352	A	G	0.01106	-0.1656	0.02881	1.148e-08	intergenic	SLC26A7(dist=38198),RUNX1T1(dist=518615)
DAPLYSINESYN-PWY:_L-lysine_biosynthesis_I_HB	rs61991381	chr14:46782040	C	T	0.2527	0.5573	0.09767	1.154e-08	intergenic	RPL10L(dist=130215),MDGA2(dist=57585)
DAPLYSINESYN-PWY:_L-lysine_biosynthesis_I_HB	rs61994561	chr14:46774242	G	T	0.2498	0.5586	0.09795	1.181e-08	intergenic	RPL10L(dist=122417),MDGA2(dist=65383)
DAPLYSINESYN-PWY:_L-lysine_biosynthesis_I_HB	rs61991378	chr14:46779684	T	C	0.2477	0.5582	0.09805	1.245e-08	intergenic	RPL10L(dist=127859),MDGA2(dist=59941)
PWY-6125:_superpathway_of_guanosine_nucleotides_de_novo_biosynthesis_II_LOGres	rs187736954	chr2:210519640	G	A	0.01642	-0.165	0.02881	1.296e-08	intronic	CPS1
PWY-6936:_seleno-amino_acid_biosynthesis_LOGres	rs4960602	chr7:154716578	A	G	0.1014	-0.1646	0.02874	1.297e-08	intronic	DPP6
TRNA-CHARGING-PWY:_tRNA_charging_HB	rs16963603	chr16:61570871	A	G	0.07245	1.013	0.1784	1.333e-08	intergenic	MIR4426(dist=515105),CDH8(dist=81140)
DAPLYSINESYN-PWY:_L-lysine_biosynthesis_I_HB	rs12587459	chr14:46803401	C	T	0.2475	0.5611	0.09899	1.443e-08	intergenic	RPL10L(dist=151576),MDGA2(dist=36224)
c__Actinobacteria_LOGres	rs145614213	chr2:75934940	T	G	0.02893	-0.1515	0.02657	1.459e-08	intergenic	GCFC2(dist=223955),LRRTM4(dist=812784)
f__Actinomycetaceae_HB	rs140377277	chr5:150277072	T	A	0.01893	1.834	0.3244	1.571e-08	intronic	CAMK2A
NONOXIPENT-PWY:_pentose_phosphate_pathway_non-oxidative_branch_LOGres	rs8002367	chr13:35601961	T	C	0.1061	-0.1621	0.02849	1.582e-08	intronic	NBEA
PWY-7111:_pyruvate_fermentation_to_isobutanol_engineered_LOGres	rs3067770	chr13:32194908	A	AAG	0.01535	-0.1621	0.02849	1.6e-08	intronic	FRY
COLANSYN-PWY:_colanic_acid_building_blocks_biosynthesis_HB	rs6755563	chr2:66466196	C	T	0.1585	0.9888	0.175	1.602e-08	intronic	MEIS1
DAPLYSINESYN-PWY:_L-lysine_biosynthesis_I_HB	rs780224970	chr14:46773351	A	AGAGGAATC	0.2488	0.5554	0.09831	1.605e-08	intergenic	RPL10L(dist=121526),MDGA2(dist=66274)
f__Actinomycetaceae_HB	rs117280973	chr5:150278126	T	C	0.01927	1.836	0.3256	1.696e-08	intronic	CAMK2A
DAPLYSINESYN-PWY:_L-lysine_biosynthesis_I_HB	rs79915955	chr14:46778315	C	T	0.2505	0.5519	0.09787	1.716e-08	intergenic	RPL10L(dist=126490),MDGA2(dist=61310)
g__Actinomyces_HB	chr5:150276932	chr5:150276932	T	TA	0.01856	1.865	0.3308	1.736e-08	intronic	CAMK2A
ANAGLYCOLYSIS-PWY:_glycolysis_III_from_glucose_LOGres	rs529041848	chr11:22051506	C	T	0.01035	-0.1619	0.02855	1.775e-08	intergenic	NELL1(dist=475823),ANO5(dist=141670)
g__Actinomyces_HB	rs74807177	chr5:150276967	A	C	0.01857	1.863	0.3308	1.78e-08	intronic	CAMK2A
PWY-5686:_UMP_biosynthesis_LOGres	rs182474273	chr2:73558501	T	G	0.01071	-0.1613	0.02844	1.791e-08	intronic	ALMS1
COLANSYN-PWY:_colanic_acid_building_blocks_biosynthesis_HB	rs62143994	chr2:66468948	T	C	0.1565	1.013	0.1799	1.794e-08	intronic	MEIS1
p__Firmicutes_LOGres	rs115224152	chr19:35469044	T	G	0.01249	-0.1511	0.02669	1.822e-08	intergenic	FFAR2(dist=17277),KRTDAP(dist=18280)
TRNA-CHARGING-PWY:_tRNA_charging_HB	rs16963610	chr16:61576214	G	T	0.07327	0.9976	0.1773	1.836e-08	intergenic	MIR4426(dist=520448),CDH8(dist=75797)
PWY-6123:_inosine-5-phosphate_biosynthesis_I_LOGres	rs148170885	chr3:24536346	A	T	0.01714	-0.1604	0.02834	1.893e-08	intergenic	MIR4792(dist=14911),RARB(dist=292977)
c__Actinobacteria_LOGres	rs138099463	chr12:48869679	A	T	0.01071	-0.15	0.02658	2.028e-08	intergenic	RND1(dist=3809),CCDC65(dist=34431)
PWY-5188:_tetrapyrrole_biosynthesis_I_from_glutamate_LOGres	rs138099463	chr12:48869679	A	T	0.01071	-0.1609	0.02852	2.08e-08	intergenic	RND1(dist=3809),CCDC65(dist=34431)
TRNA-CHARGING-PWY:_tRNA_charging_HB	rs72794654	chr16:61575267	G	A	0.07429	0.9781	0.1749	2.256e-08	intergenic	MIR4426(dist=519501),CDH8(dist=76744)
g__Rothia_HB	rs1789093	chr18:77113272	A	G	0.1324	0.8872	0.1587	2.257e-08	intronic	MBP
PWY-6123:_inosine-5-phosphate_biosynthesis_I_LOGres	rs7636270	chr3:24593393	T	C	0.01927	-0.1594	0.02833	2.294e-08	intergenic	MIR4792(dist=71958),RARB(dist=235930)
g__Corynebacterium_LOGres	rs77035855	chr5:167973044	T	C	0.01606	-0.1555	0.02768	2.355e-08	intronic	TENM2
DAPLYSINESYN-PWY:_L-lysine_biosynthesis_I_HB	rs78514558	chr14:46794421	G	A	0.2523	0.5473	0.09804	2.366e-08	intergenic	RPL10L(dist=142596),MDGA2(dist=45204)
ORNDEG-PWY:_superpathway_of_ornithine_degradation_HB	rs2948164	chr12:114441267	A	G	0.01432	2.208	0.396	2.463e-08	intergenic	TBX5-AS1(dist=28435),TBX3(dist=228987)
DAPLYSINESYN-PWY:_L-lysine_biosynthesis_I_HB	rs35482016	chr14:46873065	C	A	0.2334	0.5565	0.0999	2.539e-08	intronic	MDGA2
PWY66-422:_D-galactose_degradation_V_Leloir_pathway_HB	rs1018579	chr13:46802009	C	T	0.3091	-0.5393	0.09681	2.546e-08	intergenic	ESD(dist=4777),HTR2A(dist=29533)
g__Cutibacterium_LOGres	rs186899741	chr20:46553095	T	G	0.01106	-0.1493	0.02667	2.616e-08	intergenic	OCSTAMP(dist=2521),SLC13A3(dist=4728)
DAPLYSINESYN-PWY:_L-lysine_biosynthesis_I_HB	rs61991387	chr14:46796892	C	T	0.253	0.543	0.09765	2.694e-08	intergenic	RPL10L(dist=145067),MDGA2(dist=42733)
TRNA-CHARGING-PWY:_tRNA_charging_HB	rs16963654	chr16:61606131	T	G	0.0753	0.9653	0.1737	2.757e-08	intergenic	MIR4426(dist=550365),CDH8(dist=45880)
NONOXIPENT-PWY:_pentose_phosphate_pathway_non-oxidative_branch_LOGres	rs7320580	chr13:35614672	G	A	0.1064	-0.1593	0.0285	2.795e-08	intronic	NBEA
UDPNAGSYN-PWY:_UDP-N-acetyl-D-glucosamine_biosynthesis_I_LOGres	rs13152238	chr4:74700350	A	G	0.4358	-0.1571	0.02811	2.826e-08	intergenic	AREG(dist=245341),BTC(dist=44410)
PWY-7187:_pyrimidine_deoxyribonucleotides_de_novo_biosynthesis_II_LOGres	rs183138000	chr11:87663227	G	A	0.0132	-0.1614	0.02888	2.859e-08	intergenic	TMEM135(dist=334393),LOC105369423(dist=55127)
f__Burkholderiaceae_HB	rs141853369	chr15:38048690	C	T	0.01464	2.087	0.3761	2.871e-08	ncRNA_intronic	LINC02345
PWY-7187:_pyrimidine_deoxyribonucleotides_de_novo_biosynthesis_II_LOGres	rs182456351	chr11:129984469	T	C	0.0197	-0.1616	0.02894	2.891e-08	intronic	PRDM10
COLANSYN-PWY:_colanic_acid_building_blocks_biosynthesis_HB	rs2056273	chr2:66492095	A	T	0.1551	0.9909	0.1788	2.976e-08	intronic	MEIS1
UDPNAGSYN-PWY:_UDP-N-acetyl-D-glucosamine_biosynthesis_I_LOGres	rs35314359	chr4:74699679	C	T	0.4436	-0.1568	0.02812	3.03e-08	intergenic	AREG(dist=244670),BTC(dist=45081)
PWY-1042:_glycolysis_IV_plant_cytosol_LOGres	rs77674021	chr17:79913963	T	C	0.06808	-0.1589	0.0285	3.041e-08	intergenic	CBX4(dist=74549),LINC01979(dist=1289)
TRNA-CHARGING-PWY:_tRNA_charging_HB	rs753712315	chr16:61570352	C	CCATTGGT	0.07321	0.9786	0.1768	3.126e-08	intergenic	MIR4426(dist=514586),CDH8(dist=81659)
TRNA-CHARGING-PWY:_tRNA_charging_HB	chr16:61570361	chr16:61570361	C	CT	0.07321	0.9786	0.1768	3.126e-08	intergenic	MIR4426(dist=514595),CDH8(dist=81650)
PWY-7219:_adenosine_ribonucleotides_de_novo_biosynthesis_LOGres	rs6856071	chr4:147873728	G	A	0.01482	0.1585	0.02847	3.169e-08	intronic	ARHGAP10
TRNA-CHARGING-PWY:_tRNA_charging_HB	rs7204490	chr16:61578852	A	G	0.07388	0.9727	0.1759	3.186e-08	intergenic	MIR4426(dist=523086),CDH8(dist=73159)
TRNA-CHARGING-PWY:_tRNA_charging_HB	rs7204375	chr16:61578939	T	C	0.07388	0.9727	0.1759	3.186e-08	intergenic	MIR4426(dist=523173),CDH8(dist=73072)
s__Elizabethkingia_bruuniana_HB	chr2:106472137	chr2:106472137	T	C	0.01687	1.758	0.3182	3.269e-08	intergenic	RGPD3(dist=3792),CD8B2(dist=15219)
NONOXIPENT-PWY:_pentose_phosphate_pathway_non-oxidative_branch_LOGres	rs7992253	chr13:35611575	C	T	0.1067	-0.1584	0.02849	3.322e-08	intronic	NBEA
c__Actinobacteria_LOGres	rs187398955	chr8:83908054	T	C	0.01642	-0.1476	0.02658	3.353e-08	intergenic	LINC01419(dist=499157),RALYL(dist=274733)
PRPP-PWY:_superpathway_of_histidine,_purine,_and_pyrimidine_biosynthesis_HB	rs2172830	chr4:11504147	T	C	0.4793	-0.7931	0.1437	3.383e-08	intergenic	HS3ST1(dist=75234),LINC02360(dist=236804)
f__Bacillales_unclassified_HB	rs117379374	chr10:100689402	A	G	0.02213	1.519	0.2754	3.471e-08	intergenic	HIF1AN(dist=135478),PAX2(dist=46307)
PRPP-PWY:_superpathway_of_histidine,_purine,_and_pyrimidine_biosynthesis_HB	rs747603487	chr4:11489494	A	AT	0.4804	-0.7976	0.1446	3.479e-08	intergenic	HS3ST1(dist=60581),LINC02360(dist=251457)
PWY-5659:_GDP-mannose_biosynthesis_HB	rs2015837	chr14:46785459	T	G	0.2484	0.5409	0.09811	3.532e-08	intergenic	RPL10L(dist=133634),MDGA2(dist=54166)
PWY66-422:_D-galactose_degradation_V_Leloir_pathway_HB	rs1018578	chr13:46801893	C	A	0.3084	-0.5334	0.09682	3.616e-08	intergenic	ESD(dist=4661),HTR2A(dist=29649)
PWY-6628:_superpathway_of_L-phenylalanine_biosynthesis_HB	rs13012579	chr2:23160954	T	C	0.4843	0.4608	0.08364	3.621e-08	intergenic	LINC01884(dist=622667),KLHL29(dist=224473)
PRPP-PWY:_superpathway_of_histidine,_purine,_and_pyrimidine_biosynthesis_HB	rs1565926	chr4:11510013	T	G	0.4821	-0.802	0.1456	3.636e-08	intergenic	HS3ST1(dist=81100),LINC02360(dist=230938)
PRPP-PWY:_superpathway_of_histidine,_purine,_and_pyrimidine_biosynthesis_HB	rs1565927	chr4:11510015	A	G	0.4821	-0.802	0.1456	3.636e-08	intergenic	HS3ST1(dist=81102),LINC02360(dist=230936)
PWY-5659:_GDP-mannose_biosynthesis_HB	rs61991378	chr14:46779684	T	C	0.2477	0.54	0.09807	3.667e-08	intergenic	RPL10L(dist=127859),MDGA2(dist=59941)
s__Streptococcus_oralis_HB	rs139288082	chr6:148922869	C	T	0.06602	1.085	0.1972	3.675e-08	intronic	UST
NONOXIPENT-PWY:_pentose_phosphate_pathway_non-oxidative_branch_LOGres	rs7329582	chr13:35610972	G	A	0.1059	-0.158	0.02852	3.695e-08	intronic	NBEA
PWY-7229:_superpathway_of_adenosine_nucleotides_de_novo_biosynthesis_I_LOGres	rs147720741	chr13:50452480	A	G	0.01035	-0.16	0.02887	3.703e-08	ncRNA_intronic	DLEU1
PWY-6125:_superpathway_of_guanosine_nucleotides_de_novo_biosynthesis_II_LOGres	rs76690061	chr9:100906907	T	G	0.01178	-0.1597	0.02884	3.803e-08	intergenic	CAVIN4(dist=318520),PLPPR1(dist=121842)
PWY-7111:_pyruvate_fermentation_to_isobutanol_engineered_LOGres	rs186292734	chr11:5812426	T	C	0.01431	-0.1579	0.02854	3.844e-08	intergenic	OR52N1(dist=23610),OR52N2(dist=7910)
NONOXIPENT-PWY:_pentose_phosphate_pathway_non-oxidative_branch_LOGres	rs35414096	chr13:35571144	G	A	0.1056	-0.1577	0.02849	3.854e-08	intronic	NBEA
NONOXIPENT-PWY:_pentose_phosphate_pathway_non-oxidative_branch_LOGres	rs34204220	chr13:35611115	A	G	0.1053	-0.1577	0.02849	3.869e-08	intronic	NBEA
DAPLYSINESYN-PWY:_L-lysine_biosynthesis_I_HB	rs12890887	chr14:46843770	T	C	0.2391	0.5436	0.09894	3.912e-08	intronic	MDGA2
TRNA-CHARGING-PWY:_tRNA_charging_HB	rs77430584	chr16:61572600	A	C	0.07327	0.968	0.1762	3.943e-08	intergenic	MIR4426(dist=516834),CDH8(dist=79411)
f__Actinomycetaceae_HB	chr5:150276932	chr5:150276932	T	TA	0.01856	1.822	0.3318	3.993e-08	intronic	CAMK2A
PWY-6123:_inosine-5-phosphate_biosynthesis_I_LOGres	rs10212177	chr3:24594743	T	C	0.01964	-0.1567	0.02836	4.028e-08	intergenic	MIR4792(dist=73308),RARB(dist=234580)
COLANSYN-PWY:_colanic_acid_building_blocks_biosynthesis_HB	rs6727352	chr2:66468189	A	G	0.1563	0.9846	0.1794	4.056e-08	intronic	MEIS1
f__Actinomycetaceae_HB	rs74807177	chr5:150276967	A	C	0.01857	1.82	0.3317	4.085e-08	intronic	CAMK2A
PWY-6123:_inosine-5-phosphate_biosynthesis_I_LOGres	rs150438594	chr6:3984685	G	C	0.01142	-0.1565	0.02835	4.097e-08	intergenic	FAM50B(dist=133365),PRPF4B(dist=36650)
ANAGLYCOLYSIS-PWY:_glycolysis_III_from_glucose_LOGres	rs183084840	chr11:22100657	T	G	0.01001	-0.1579	0.0286	4.102e-08	intergenic	NELL1(dist=524974),ANO5(dist=92519)
DAPLYSINESYN-PWY:_L-lysine_biosynthesis_I_HB	rs76221371	chr14:46810233	A	G	0.2413	0.5458	0.0995	4.127e-08	intergenic	RPL10L(dist=158408),MDGA2(dist=29392)
s__Gemella_asaccharolytica_HB	rs12718754	chr7:53217393	G	A	0.04104	1.244	0.2269	4.164e-08	intergenic	POM121L12(dist=180468),LINC01446(dist=438116)
PWY-6387:_UDP-N-acetylmuramoyl-pentapeptide_biosynthesis_I_meso-diaminopimelate_containing_LOGres	rs6984393	chr8:106058033	T	C	0.3907	-0.1562	0.02832	4.266e-08	ncRNA_intronic	ZFPM2-AS1
PWY-6123:_inosine-5-phosphate_biosynthesis_I_LOGres	rs7632924	chr3:24592266	T	C	0.01927	-0.1563	0.02835	4.27e-08	intergenic	MIR4792(dist=70831),RARB(dist=237057)
PWY-6123:_inosine-5-phosphate_biosynthesis_I_LOGres	rs73820009	chr3:24592791	T	C	0.01963	-0.1563	0.02835	4.27e-08	intergenic	MIR4792(dist=71356),RARB(dist=236532)
PWY-6123:_inosine-5-phosphate_biosynthesis_I_LOGres	rs7649819	chr3:24593231	C	T	0.01963	-0.1563	0.02835	4.27e-08	intergenic	MIR4792(dist=71796),RARB(dist=236092)
PWY-6123:_inosine-5-phosphate_biosynthesis_I_LOGres	rs7653148	chr3:24594513	G	A	0.01963	-0.1563	0.02835	4.27e-08	intergenic	MIR4792(dist=73078),RARB(dist=234810)
PWY-6123:_inosine-5-phosphate_biosynthesis_I_LOGres	rs9836150	chr3:24598235	A	G	0.01963	-0.1563	0.02835	4.27e-08	intergenic	MIR4792(dist=76800),RARB(dist=231088)
PWY-6123:_inosine-5-phosphate_biosynthesis_I_LOGres	rs9856426	chr3:24598467	C	T	0.01963	-0.1563	0.02835	4.27e-08	intergenic	MIR4792(dist=77032),RARB(dist=230856)
PWY-6123:_inosine-5-phosphate_biosynthesis_I_LOGres	rs1561078	chr3:24601132	G	A	0.01964	-0.1564	0.02836	4.286e-08	intergenic	MIR4792(dist=79697),RARB(dist=228191)
PWY-6125:_superpathway_of_guanosine_nucleotides_de_novo_biosynthesis_II_LOGres	rs149043409	chr2:210435344	A	G	0.01642	-0.159	0.02884	4.287e-08	ncRNA_intronic	LANCL1-AS1
g__Acinetobacter_HB	chr5:61341614	chr5:61341614	T	TAAAG	0.05714	1.148	0.2096	4.323e-08	intronic	ZSWIM6
PWY-7228:_superpathway_of_guanosine_nucleotides_de_novo_biosynthesis_I_LOGres	rs189302383	chr2:63350766	C	T	0.01642	0.1552	0.02817	4.349e-08	intronic	WDPCP
NONOXIPENT-PWY:_pentose_phosphate_pathway_non-oxidative_branch_LOGres	rs6563037	chr13:35597753	A	G	0.1078	-0.1571	0.0285	4.356e-08	intronic	NBEA
TRNA-CHARGING-PWY:_tRNA_charging_HB	rs72794660	chr16:61580280	T	C	0.07281	0.9679	0.1768	4.402e-08	intergenic	MIR4426(dist=524514),CDH8(dist=71731)
s__Gemella_asaccharolytica_HB	rs1852159	chr7:53140627	G	A	0.04143	1.221	0.2231	4.433e-08	intergenic	POM121L12(dist=103702),LINC01446(dist=514882)
PWY-6121:_5-aminoimidazole_ribonucleotide_biosynthesis_I_LOGres	rs6850658	chr4:116811302	T	C	0.267	0.1556	0.02825	4.439e-08	intergenic	MIR1973(dist=511534),TRAM1L1(dist=272252)
s__Gemella_asaccharolytica_HB	rs10273999	chr7:53139901	G	A	0.04074	1.247	0.2279	4.441e-08	intergenic	POM121L12(dist=102976),LINC01446(dist=515608)
PRPP-PWY:_superpathway_of_histidine,_purine,_and_pyrimidine_biosynthesis_HB	rs13147208	chr4:11468312	T	C	0.4495	-0.8193	0.1498	4.516e-08	intergenic	HS3ST1(dist=39399),LINC02360(dist=272639)
NONOXIPENT-PWY:_pentose_phosphate_pathway_non-oxidative_branch_LOGres	rs73173612	chr13:35636319	T	C	0.1082	-0.1569	0.02851	4.537e-08	intronic	NBEA
PRPP-PWY:_superpathway_of_histidine,_purine,_and_pyrimidine_biosynthesis_HB	rs13145588	chr4:11468316	A	G	0.4499	-0.8185	0.1497	4.544e-08	intergenic	HS3ST1(dist=39403),LINC02360(dist=272635)
TRNA-CHARGING-PWY:_tRNA_charging_HB	rs72794665	chr16:61583078	C	T	0.07505	0.9493	0.1736	4.558e-08	intergenic	MIR4426(dist=527312),CDH8(dist=68933)
TRNA-CHARGING-PWY:_tRNA_charging_HB	rs56171207	chr16:61599304	T	C	0.07495	0.9493	0.1737	4.597e-08	intergenic	MIR4426(dist=543538),CDH8(dist=52707)
PRPP-PWY:_superpathway_of_histidine,_purine,_and_pyrimidine_biosynthesis_HB	rs7318534	chr13:90450487	G	A	0.3143	0.7896	0.1445	4.622e-08	intergenic	MIR622(dist=219210),LINC01049(dist=42801)
PWY66-422:_D-galactose_degradation_V_Leloir_pathway_HB	rs35761533	chr13:46778992	AT	A	0.313	-0.5238	0.09586	4.654e-08	intronic	ESD
NONOXIPENT-PWY:_pentose_phosphate_pathway_non-oxidative_branch_LOGres	rs7334225	chr13:35617281	T	C	0.1072	-0.1568	0.02852	4.66e-08	intronic	NBEA
NONOXIPENT-PWY:_pentose_phosphate_pathway_non-oxidative_branch_LOGres	rs728992	chr13:35616658	A	T	0.1078	-0.1567	0.0285	4.697e-08	intronic	NBEA
PWY4LZ-257:_superpathway_of_fermentation_Chlamydomonas_reinhardtii_HB	rs12626062	chr20:62508104	T	C	0.1184	0.969	0.1774	4.73e-08	intergenic	GATA5(dist=32134),MIR1-1HG-AS1(dist=34966)
NONOXIPENT-PWY:_pentose_phosphate_pathway_non-oxidative_branch_LOGres	rs12865768	chr13:35593292	A	G	0.1068	-0.1567	0.02851	4.743e-08	intronic	NBEA
TRNA-CHARGING-PWY:_tRNA_charging_HB	rs72794680	chr16:61606674	G	T	0.07566	0.9425	0.1726	4.771e-08	intergenic	MIR4426(dist=550908),CDH8(dist=45337)
s__Gemella_asaccharolytica_HB	rs9801398	chr7:53139303	T	G	0.04069	1.253	0.2296	4.812e-08	intergenic	POM121L12(dist=102378),LINC01446(dist=516206)
TRNA-CHARGING-PWY:_tRNA_charging_HB	rs72794648	chr16:61560249	G	A	0.07423	0.9538	0.1748	4.88e-08	intergenic	MIR4426(dist=504483),CDH8(dist=91762)
PWY66-399:_gluconeogenesis_III_HB	rs771686003	chr21:39572092	T	TATTG	0.3442	-0.4975	0.0912	4.898e-08	intergenic	WRB-SH3BGR(dist=56586),B3GALT5-AS1(dist=25056)
PWY-5138:_unsaturated,_even_numbered_fatty_acid_beta-oxidation_HB	rs58604582	chr1:85142033	G	A	0.1892	0.6739	0.1235	4.9e-08	intergenic	MIR4423(dist=8160),SYDE2(dist=15640)
TRNA-CHARGING-PWY:_tRNA_charging_HB	rs141863199	chr3:157691226	T	G	0.1753	-0.6131	0.1124	4.933e-08	intergenic	PQLC2L(dist=89994),SHOX2(dist=404785)
DAPLYSINESYN-PWY:_L-lysine_biosynthesis_I_HB	rs35412412	chr14:46819674	T	C	0.3248	0.4891	0.08969	4.951e-08	intergenic	RPL10L(dist=167849),MDGA2(dist=19951)
TRNA-CHARGING-PWY:_tRNA_charging_HB	rs7195638	chr16:61581388	A	G	0.07756	0.9302	0.1706	4.973e-08	intergenic	MIR4426(dist=525622),CDH8(dist=70623)
p__Firmicutes_LOGres	rs4647951	chr5:174731378	G	C	0.01429	-0.1465	0.02672	4.995e-08	downstream	MSX2(dist=479)
PWY-7111:_pyruvate_fermentation_to_isobutanol_engineered_LOGres	rs137914786	chr14:53278841	C	T	0.01999	-0.1564	0.02851	5.009e-08	intergenic	LOC101927620(dist=121313),MIR5580(dist=669586)
c__Actinobacteria_LOGres	rs117893005	chr10:44357323	A	G	0.01359	-0.1458	0.02661	5.072e-08	intergenic	C10orf142(dist=62674),CXCL12(dist=12830)
NONOXIPENT-PWY:_pentose_phosphate_pathway_non-oxidative_branch_LOGres	rs7982419	chr13:35604927	A	T	0.1071	-0.1563	0.0285	5.097e-08	intronic	NBEA
UDPNAGSYN-PWY:_UDP-N-acetyl-D-glucosamine_biosynthesis_I_LOGres	rs73472836	chr15:96979544	C	G	0.01035	-0.1541	0.02813	5.222e-08	intergenic	SPATA8(dist=193929),LINC02254(dist=390827)
UDPNAGSYN-PWY:_UDP-N-acetyl-D-glucosamine_biosynthesis_I_LOGres	rs76908893	chr15:96982831	C	G	0.01035	-0.1541	0.02813	5.222e-08	intergenic	SPATA8(dist=197216),LINC02254(dist=387540)
PRPP-PWY:_superpathway_of_histidine,_purine,_and_pyrimidine_biosynthesis_HB	rs6819926	chr4:11509023	G	A	0.4846	-0.7861	0.1444	5.234e-08	intergenic	HS3ST1(dist=80110),LINC02360(dist=231928)
NONOXIPENT-PWY:_pentose_phosphate_pathway_non-oxidative_branch_LOGres	rs9530785	chr13:35609685	T	G	0.1071	-0.1561	0.0285	5.239e-08	intronic	NBEA
PWY-5695:_urate_biosynthesis_inosine_5-phosphate_degradation_HB	rs77019614	chr3:64513854	T	C	0.08922	0.9954	0.1829	5.266e-08	intergenic	PRICKLE2(dist=288399),ADAMTS9(dist=1801)
PWY-5695:_urate_biosynthesis_inosine_5-phosphate_degradation_HB	rs77975864	chr3:64518404	C	T	0.08922	0.9943	0.1829	5.423e-08	intronic	ADAMTS9
DAPLYSINESYN-PWY:_L-lysine_biosynthesis_I_HB	rs11846126	chr14:46780247	C	T	0.3012	0.4906	0.09024	5.434e-08	intergenic	RPL10L(dist=128422),MDGA2(dist=59378)
ANAGLYCOLYSIS-PWY:_glycolysis_III_from_glucose_LOGres	rs187460670	chr11:76711458	T	G	0.0132	-0.1563	0.02857	5.452e-08	ncRNA_intronic	GUCY2EP
PWY-7111:_pyruvate_fermentation_to_isobutanol_engineered_LOGres	rs146870338	chr9:125273954	T	A	0.02073	-0.156	0.02854	5.538e-08	intronic	GAPVD1
PWY-5138:_unsaturated,_even_numbered_fatty_acid_beta-oxidation_HB	rs817439	chr1:85177821	C	G	0.1881	0.676	0.1244	5.545e-08	intronic	SYDE2
f__Sphingobacteriaceae_HB	chr5:65766553	chr5:65766553	G	GT	0.07015	1.07	0.197	5.552e-08	intronic	NLN
DAPLYSINESYN-PWY:_L-lysine_biosynthesis_I_HB	rs12879453	chr14:46840676	G	A	0.2614	0.5198	0.09571	5.582e-08	UTR3	MDGA2(NM_182830:c.*1255T>C,NM_001113498:c.*1255T>C)
s__Gemella_asaccharolytica_HB	rs1997073	chr7:53210013	C	T	0.04044	1.242	0.2287	5.585e-08	intergenic	POM121L12(dist=173088),LINC01446(dist=445496)
PWY-6317:_galactose_degradation_I_Leloir_pathway_HB	rs4942575	chr13:46772396	T	A	0.3048	-0.5324	0.09802	5.592e-08	intronic	ESD
PWY-5913:_TCA_cycle_VI_obligate_autotrophs_HB	rs9994520	chr4:153961692	C	G	0.4104	0.4766	0.08782	5.731e-08	intergenic	SFRP2(dist=172616),DCHS2(dist=272683)
PWY-5138:_unsaturated,_even_numbered_fatty_acid_beta-oxidation_HB	rs3013111	chr1:85183785	T	C	0.1868	0.6782	0.125	5.769e-08	intronic	SYDE2
PWY-5913:_TCA_cycle_VI_obligate_autotrophs_HB	rs7661078	chr4:153962448	G	A	0.4136	0.4784	0.08819	5.801e-08	intergenic	SFRP2(dist=173372),DCHS2(dist=271927)
ORNDEG-PWY:_superpathway_of_ornithine_degradation_HB	rs2911554	chr12:114441265	G	A	0.01396	2.177	0.4014	5.856e-08	intergenic	TBX5-AS1(dist=28433),TBX3(dist=228989)
s__Streptococcus_oralis_HB	rs78156918	chr2:169848569	A	G	0.06254	1.129	0.2082	5.868e-08	intronic	UBR3
PWY-7111:_pyruvate_fermentation_to_isobutanol_engineered_LOGres	rs942343	chr13:32198317	A	G	0.01463	-0.1556	0.02852	5.933e-08	intronic	FRY
PWY66-422:_D-galactose_degradation_V_Leloir_pathway_HB	rs756475842	chr13:46803611	A	AC	0.3093	-0.5255	0.09695	5.947e-08	intergenic	ESD(dist=6379),HTR2A(dist=27931)
o__Micrococcales_HB	rs744887	chr2:127066937	A	G	0.4764	-0.523	0.0965	5.991e-08	intronic	BIN1
TRNA-CHARGING-PWY:_tRNA_charging_HB	rs7203030	chr16:61569784	A	C	0.07388	0.9481	0.175	6.005e-08	intergenic	MIR4426(dist=514018),CDH8(dist=82227)
NONOXIPENT-PWY:_pentose_phosphate_pathway_non-oxidative_branch_LOGres	rs7330098	chr13:35612790	T	C	0.1085	-0.1554	0.0285	6.024e-08	intronic	NBEA
ORNDEG-PWY:_superpathway_of_ornithine_degradation_HB	rs1248058	chr12:114430593	T	C	0.01393	2.173	0.4011	6.036e-08	intergenic	TBX5-AS1(dist=17761),TBX3(dist=239661)
ORNDEG-PWY:_superpathway_of_ornithine_degradation_HB	rs933740	chr12:114425403	C	T	0.01392	2.173	0.4011	6.066e-08	intergenic	TBX5-AS1(dist=12571),TBX3(dist=244851)
ORNDEG-PWY:_superpathway_of_ornithine_degradation_HB	rs1949692	chr12:114438050	A	G	0.01392	2.173	0.4011	6.066e-08	intergenic	TBX5-AS1(dist=25218),TBX3(dist=232204)
s__Cutibacterium_acnes_LOGres	rs34398272	chr1:156322507	T	A	0.2017	0.1463	0.02686	6.093e-08	intronic	CCT3
PRPP-PWY:_superpathway_of_histidine,_purine,_and_pyrimidine_biosynthesis_HB	rs4916642	chr4:11508614	T	C	0.485	-0.7753	0.1432	6.105e-08	intergenic	HS3ST1(dist=79701),LINC02360(dist=232337)
TRNA-CHARGING-PWY:_tRNA_charging_HB	rs16963596	chr16:61570686	C	T	0.07423	0.9447	0.1744	6.107e-08	intergenic	MIR4426(dist=514920),CDH8(dist=81325)
PRPP-PWY:_superpathway_of_histidine,_purine,_and_pyrimidine_biosynthesis_HB	rs1565928	chr4:11510155	T	G	0.4843	-0.7808	0.1443	6.323e-08	intergenic	HS3ST1(dist=81242),LINC02360(dist=230796)
s__Gemella_asaccharolytica_HB	chr7:53145336	chr7:53145336	TA	T	0.04643	1.151	0.2128	6.37e-08	NULL	NULL
PWY66-422:_D-galactose_degradation_V_Leloir_pathway_HB	rs12874452	chr13:46822037	C	G	0.2809	-0.5457	0.1009	6.417e-08	intergenic	ESD(dist=24805),HTR2A(dist=9505)
PWY-6123:_inosine-5-phosphate_biosynthesis_I_LOGres	rs1865714	chr3:24591131	A	G	0.01929	-0.1543	0.02836	6.429e-08	intergenic	MIR4792(dist=69696),RARB(dist=238192)
PWY-5188:_tetrapyrrole_biosynthesis_I_from_glutamate_LOGres	rs62350300	chr4:186337866	A	G	0.03643	-0.1553	0.02854	6.431e-08	ncRNA_intronic	F11-AS1
PWY-7222:_guanosine_deoxyribonucleotides_de_novo_biosynthesis_II_LOGres	rs140086536	chr2:25985103	GA	G	0.02891	-0.157	0.02885	6.449e-08	intergenic	KIF3C(dist=2529),RAB10(dist=48757)
s__Streptococcus_oralis_HB	rs6921062	chr6:148922773	G	T	0.06586	1.073	0.1985	6.474e-08	intronic	UST
s__Streptococcus_oralis_HB	rs6921063	chr6:148922774	C	T	0.06586	1.073	0.1985	6.474e-08	intronic	UST
NONOXIPENT-PWY:_pentose_phosphate_pathway_non-oxidative_branch_LOGres	rs728993	chr13:35616476	A	G	0.1074	-0.1551	0.02851	6.478e-08	intronic	NBEA
NONOXIPENT-PWY:_pentose_phosphate_pathway_non-oxidative_branch_LOGres	rs9530787	chr13:35611297	T	G	0.1071	-0.155	0.02851	6.518e-08	intronic	NBEA
NONOXIPENT-PWY:_pentose_phosphate_pathway_non-oxidative_branch_LOGres	rs12877203	chr13:35626949	A	T	0.1074	-0.155	0.02851	6.579e-08	intronic	NBEA
NONOXIPENT-PWY:_pentose_phosphate_pathway_non-oxidative_branch_LOGres	rs6563041	chr13:35605310	C	T	0.1074	-0.155	0.02851	6.589e-08	intronic	NBEA
PWY66-399:_gluconeogenesis_III_HB	rs35338	chr12:115177612	A	G	0.132	-0.6976	0.1291	6.617e-08	intergenic	TBX3(dist=493448),MED13L(dist=780964)
TRNA-CHARGING-PWY:_tRNA_charging_HB	rs72794655	chr16:61575690	T	C	0.07316	0.9517	0.1763	6.681e-08	intergenic	MIR4426(dist=519924),CDH8(dist=76321)
s__Malassezia_globosa_HB	rs2716573	chr16:74000611	A	G	0.2638	0.7687	0.1424	6.683e-08	intergenic	LINC01568(dist=579215),LOC101928035(dist=191781)
PWY-5659:_GDP-mannose_biosynthesis_HB	rs748521861	chr14:46791774	A	AAC	0.2516	0.5305	0.09829	6.768e-08	intergenic	RPL10L(dist=139949),MDGA2(dist=47851)
DAPLYSINESYN-PWY:_L-lysine_biosynthesis_I_HB	rs12590329	chr14:46814694	G	A	0.2932	0.4862	0.0901	6.803e-08	intergenic	RPL10L(dist=162869),MDGA2(dist=24931)
NONOXIPENT-PWY:_pentose_phosphate_pathway_non-oxidative_branch_LOGres	rs34514882	chr13:35609145	A	G	0.1071	-0.1548	0.02851	6.804e-08	intronic	NBEA
TRNA-CHARGING-PWY:_tRNA_charging_HB	rs72794657	chr16:61577626	A	T	0.07388	0.9429	0.1749	7.001e-08	intergenic	MIR4426(dist=521860),CDH8(dist=74385)
DAPLYSINESYN-PWY:_L-lysine_biosynthesis_I_HB	rs2035859	chr14:46826306	T	G	0.2525	0.5234	0.09708	7.015e-08	intergenic	RPL10L(dist=174481),MDGA2(dist=13319)
HISDEG-PWY:_L-histidine_degradation_I_LOGres	rs151020909	chr5:174379425	G	A	0.02821	-0.1559	0.02874	7.039e-08	ncRNA_intronic	LINC01411
ANAGLYCOLYSIS-PWY:_glycolysis_III_from_glucose_LOGres	rs6855309	chr4:125884406	T	C	0.02534	-0.155	0.02858	7.07e-08	intergenic	MIR2054(dist=377099),INTU(dist=1748526)
PRPP-PWY:_superpathway_of_histidine,_purine,_and_pyrimidine_biosynthesis_HB	rs4916645	chr4:11494057	A	T	0.4836	-0.7808	0.1449	7.142e-08	intergenic	HS3ST1(dist=65144),LINC02360(dist=246894)
g__Elizabethkingia_HB	chr2:106472137	chr2:106472137	T	C	0.01687	1.697	0.315	7.159e-08	intergenic	RGPD3(dist=3792),CD8B2(dist=15219)
PWY-5188:_tetrapyrrole_biosynthesis_I_from_glutamate_LOGres	rs556198379	chr4:189654215	G	C	0.01179	-0.1548	0.02856	7.168e-08	intergenic	LINC02508(dist=868704),LINC01262(dist=5391)
NONOXIPENT-PWY:_pentose_phosphate_pathway_non-oxidative_branch_LOGres	rs9530818	chr13:35638141	G	T	0.1103	-0.1545	0.02851	7.243e-08	intronic	NBEA
PWY-5695:_urate_biosynthesis_inosine_5-phosphate_degradation_HB	rs140165903	chr15:77799073	G	A	0.01429	2.201	0.4089	7.283e-08	intronic	LINGO1
GLYCOLYSIS:_glycolysis_I_from_glucose_6-phosphate_HB	rs438721	chr8:16177329	G	C	0.3939	-0.4733	0.08792	7.293e-08	intronic	MSR1
PWY-5686:_UMP_biosynthesis_LOGres	rs183568420	chr8:92252831	T	C	0.0132	-0.1542	0.02847	7.329e-08	intergenic	MIR7641-2(dist=85320),LOC102724710(dist=312612)
c__Actinobacteria_LOGres	rs141352722	chr6:161518673	A	G	0.01217	-0.1441	0.02663	7.332e-08	intronic	PRKN
s__Haemophilus_parainfluenzae_HB	rs140233007	chr6:49905673	G	A	0.01356	2.026	0.3765	7.458e-08	intergenic	CRISP1(dist=28577),DEFB133(dist=40428)
s__Malassezia_globosa_HB	rs2526069	chr16:74000617	C	T	0.2654	0.7659	0.1424	7.482e-08	intergenic	LINC01568(dist=579221),LOC101928035(dist=191775)
PWY-5028:_L-histidine_degradation_II_HB	rs17270876	chr15:68555652	C	T	0.05393	1.531	0.2847	7.502e-08	intronic	CORO2B
PEPTIDOGLYCANSYN-PWY:_peptidoglycan_biosynthesis_I_meso-diaminopimelate_containing_LOGres	rs6984393	chr8:106058033	T	C	0.3907	-0.1535	0.02837	7.519e-08	ncRNA_intronic	ZFPM2-AS1
NONOXIPENT-PWY:_pentose_phosphate_pathway_non-oxidative_branch_LOGres	rs1327969	chr13:35610008	G	A	0.1061	-0.1544	0.02852	7.525e-08	intronic	NBEA
TRNA-CHARGING-PWY:_tRNA_charging_HB	rs56356848	chr16:61584110	G	A	0.07602	0.9235	0.1717	7.525e-08	intergenic	MIR4426(dist=528344),CDH8(dist=67901)
s__Staphylococcus_epidermidis_LOGres	rs139287626	chr7:92867148	G	A	0.01106	-0.1466	0.02711	7.595e-08	ncRNA_intronic	LOC101927497
s__Yokenella_regensburgei_HB	rs377095189	chr7:100791425	A	C	0.0111	2.154	0.4007	7.644e-08	intronic	ZAN
s__Yokenella_regensburgei_HB	rs369066830	chr7:100791426	G	C	0.0111	2.154	0.4007	7.644e-08	intronic	ZAN
NONOXIPENT-PWY:_pentose_phosphate_pathway_non-oxidative_branch_LOGres	rs9544788	chr13:35607771	T	A	0.1071	-0.1543	0.02852	7.647e-08	intronic	NBEA
ENTBACSYN-PWY:_enterobactin_biosynthesis_HB	rs61533142	chr19:15406687	G	A	0.3124	0.744	0.1384	7.657e-08	intronic	AKAP8L
PWY66-422:_D-galactose_degradation_V_Leloir_pathway_HB	rs9534488	chr13:46811697	T	C	0.2948	-0.5322	0.09901	7.664e-08	intergenic	ESD(dist=14465),HTR2A(dist=19845)
PRPP-PWY:_superpathway_of_histidine,_purine,_and_pyrimidine_biosynthesis_HB	rs6824036	chr4:11506712	T	C	0.4789	-0.7836	0.1458	7.716e-08	intergenic	HS3ST1(dist=77799),LINC02360(dist=234239)
GLYCOGENSYNTH-PWY:_glycogen_biosynthesis_I_from_ADP-D-Glucose_HB	rs1909603	chr12:59132661	C	A	0.2036	0.6776	0.1261	7.738e-08	intergenic	LRIG3(dist=212123),SLC16A7(dist=463379)
c__Bacilli_LOGres	rs148272696	chr1:94043030	T	C	0.01323	-0.1446	0.02678	7.894e-08	intronic	ABCA4
PWY-6122:_5-aminoimidazole_ribonucleotide_biosynthesis_II_LOGres	rs6469027	chr8:106001226	A	G	0.3723	-0.1534	0.0284	7.901e-08	ncRNA_intronic	ZFPM2-AS1
TRNA-CHARGING-PWY:_tRNA_charging_HB	rs774299873	chr16:61574121	T	G	0.07092	0.9582	0.1785	7.916e-08	intergenic	MIR4426(dist=518355),CDH8(dist=77890)
CITRULBIO-PWY:_L-citrulline_biosynthesis_HB	rs9295574	chr6:10531011	G	A	0.4094	-0.4565	0.08503	7.921e-08	intronic	GCNT2
s__Gemella_asaccharolytica_HB	rs10224548	chr7:53217420	G	C	0.04074	1.237	0.2303	7.937e-08	intergenic	POM121L12(dist=180495),LINC01446(dist=438089)
PWY66-422:_D-galactose_degradation_V_Leloir_pathway_HB	rs1341749	chr13:46797273	T	G	0.3059	-0.5156	0.09608	8.032e-08	upstream	ESD(dist=41)
s__Corynebacterium_accolens_HB	rs28707639	chr8:10559686	T	C	0.2516	0.4889	0.09111	8.073e-08	intergenic	PRSS55(dist=5520),RP1L1(dist=46664)
PWY66-399:_gluconeogenesis_III_HB	rs56255031	chr21:39572085	A	G	0.3449	-0.4881	0.09097	8.076e-08	intergenic	WRB-SH3BGR(dist=56579),B3GALT5-AS1(dist=25063)
TRNA-CHARGING-PWY:_tRNA_charging_HB	rs17248849	chr16:61616405	G	A	0.07602	0.9175	0.171	8.094e-08	intergenic	MIR4426(dist=560639),CDH8(dist=35606)
NONOXIPENT-PWY:_pentose_phosphate_pathway_non-oxidative_branch_LOGres	rs7330637	chr13:35612749	G	A	0.1079	-0.154	0.02852	8.127e-08	intronic	NBEA
NONOXIPENT-PWY:_pentose_phosphate_pathway_non-oxidative_branch_LOGres	rs2322672	chr13:35592708	G	C	0.1078	-0.1539	0.02851	8.128e-08	intronic	NBEA
PWY-6121:_5-aminoimidazole_ribonucleotide_biosynthesis_I_LOGres	rs10009620	chr4:116802931	T	C	0.2675	0.1526	0.02827	8.143e-08	intergenic	MIR1973(dist=503163),TRAM1L1(dist=280623)
PWY-5838:_superpathway_of_menaquinol-8_biosynthesis_I_HB	rs935403032	chr5:169229096	C	CAG	0.01999	1.81	0.3374	8.152e-08	intronic	SLIT3
PWY-5861:_superpathway_of_demethylmenaquinol-8_biosynthesis_HB	rs935403032	chr5:169229096	C	CAG	0.01999	1.81	0.3374	8.152e-08	intronic	SLIT3
PWY-5138:_unsaturated,_even_numbered_fatty_acid_beta-oxidation_HB	rs79898762	chr1:85158740	C	A	0.1859	0.6685	0.1247	8.179e-08	UTR3	SYDE2(NM_032184:c.*10T>G)
s__Cutibacterium_acnes_LOGres	rs6672860	chr1:156324106	T	C	0.2127	0.1441	0.02673	8.213e-08	intronic	CCT3
PWY-5659:_GDP-mannose_biosynthesis_HB	rs747057248	chr14:46788096	A	ATTCTCGTATTTC	0.2495	0.528	0.09848	8.263e-08	intergenic	RPL10L(dist=136271),MDGA2(dist=51529)
PRPP-PWY:_superpathway_of_histidine,_purine,_and_pyrimidine_biosynthesis_HB	rs13108821	chr4:11513563	C	T	0.4792	-0.7762	0.1448	8.295e-08	intergenic	HS3ST1(dist=84650),LINC02360(dist=227388)
p__Bacteroidetes_HB	rs1992518	chr5:77981617	A	G	0.323	0.4829	0.09009	8.297e-08	intergenic	LOC101929154(dist=22521),AP3B1(dist=20709)
PWY-5138:_unsaturated,_even_numbered_fatty_acid_beta-oxidation_HB	rs817414	chr1:85161381	A	G	0.187	0.667	0.1244	8.299e-08	intronic	SYDE2
PWY-7222:_guanosine_deoxyribonucleotides_de_novo_biosynthesis_II_LOGres	rs183138000	chr11:87663227	G	A	0.0132	-0.1557	0.02885	8.301e-08	intergenic	TMEM135(dist=334393),LOC105369423(dist=55127)
PWY-5138:_unsaturated,_even_numbered_fatty_acid_beta-oxidation_HB	rs6576756	chr1:85147185	A	G	0.1886	0.6668	0.1244	8.342e-08	intergenic	MIR4423(dist=13312),SYDE2(dist=10488)
NONOXIPENT-PWY:_pentose_phosphate_pathway_non-oxidative_branch_LOGres	rs7336909	chr13:35613276	C	T	0.1064	-0.1538	0.02852	8.348e-08	intronic	NBEA
PWY-5138:_unsaturated,_even_numbered_fatty_acid_beta-oxidation_HB	rs2068427	chr1:85162797	G	A	0.1881	0.6682	0.1247	8.383e-08	intronic	SYDE2
TRNA-CHARGING-PWY:_tRNA_charging_HB	rs72794646	chr16:61552108	A	G	0.07281	0.9453	0.1764	8.391e-08	intergenic	MIR4426(dist=496342),CDH8(dist=99903)
TRNA-CHARGING-PWY:_tRNA_charging_HB	rs779003511	chr16:61574120	TTC	T	0.07087	0.9557	0.1784	8.447e-08	intergenic	MIR4426(dist=518354),CDH8(dist=77891)
TRNA-CHARGING-PWY:_tRNA_charging_HB	rs8058822	chr16:61596306	T	C	0.07602	0.9155	0.1709	8.449e-08	intergenic	MIR4426(dist=540540),CDH8(dist=55705)
NONOXIPENT-PWY:_pentose_phosphate_pathway_non-oxidative_branch_LOGres	rs17761840	chr13:35573831	G	A	0.1071	-0.1537	0.02851	8.45e-08	intronic	NBEA
DAPLYSINESYN-PWY:_L-lysine_biosynthesis_I_HB	rs12589598	chr14:46820530	A	G	0.2462	0.5234	0.09771	8.473e-08	intergenic	RPL10L(dist=168705),MDGA2(dist=19095)
PWY-6936:_seleno-amino_acid_biosynthesis_LOGres	rs80289597	chr3:155210750	A	G	0.01322	-0.1552	0.02879	8.497e-08	intergenic	MME(dist=27021),LINC01487(dist=30195)
PWY-5022:_4-aminobutanoate_degradation_V_HB	rs4853114	chr2:75156575	T	C	0.2073	0.5718	0.1068	8.519e-08	intronic	TACR1
TRNA-CHARGING-PWY:_tRNA_charging_HB	chr16:61574115	chr16:61574115	G	GAGC	0.07076	0.9554	0.1784	8.567e-08	intergenic	MIR4426(dist=518349),CDH8(dist=77896)
PWY66-422:_D-galactose_degradation_V_Leloir_pathway_HB	rs768003835	chr13:46797524	C	CGTGTCACTTAT	0.3094	-0.5172	0.09659	8.583e-08	upstream	ESD(dist=292)
o__Burkholderiales_HB	rs141853369	chr15:38048690	C	T	0.01464	2.017	0.3768	8.588e-08	ncRNA_intronic	LINC02345
PRPP-PWY:_superpathway_of_histidine,_purine,_and_pyrimidine_biosynthesis_HB	rs9994143	chr4:11514224	G	A	0.495	-0.7686	0.1436	8.637e-08	intergenic	HS3ST1(dist=85311),LINC02360(dist=226727)
PRPP-PWY:_superpathway_of_histidine,_purine,_and_pyrimidine_biosynthesis_HB	rs7659373	chr4:11505092	T	C	0.4836	-0.7691	0.1437	8.675e-08	intergenic	HS3ST1(dist=76179),LINC02360(dist=235859)
PWY-6125:_superpathway_of_guanosine_nucleotides_de_novo_biosynthesis_II_LOGres	rs193193177	chr9:88544752	C	A	0.01463	-0.1554	0.02886	8.703e-08	intronic	NXNL2
PWY-6123:_inosine-5-phosphate_biosynthesis_I_LOGres	rs7629428	chr3:24590840	T	C	0.01999	-0.1527	0.02836	8.738e-08	intergenic	MIR4792(dist=69405),RARB(dist=238483)
PWY-7111:_pyruvate_fermentation_to_isobutanol_engineered_LOGres	rs139454789	chr5:36428173	T	A	0.01677	-0.1536	0.02853	8.753e-08	intergenic	RANBP3L(dist=126264),SLC1A3(dist=178182)
p__Firmicutes_LOGres	rs14459	chr5:174730708	A	G	0.01392	-0.1437	0.02672	8.779e-08	UTR3	MSX2(NM_002449:c.*1125A>G)
p__Firmicutes_LOGres	rs4647950	chr5:174730969	G	C	0.01392	-0.1437	0.02672	8.779e-08	downstream	MSX2(dist=70)
ARGININE-SYN4-PWY:_L-ornithine_de_novo__biosynthesis_HB	rs137878852	chr6:6987794	T	C	0.01606	1.897	0.3547	8.859e-08	intergenic	LY86(dist=332811),RREB1(dist=119803)
ARGSYNBSUB-PWY:_L-arginine_biosynthesis_II_acetyl_cycle_LOGres	rs145783295	chr1:88485868	C	G	0.02213	-0.1529	0.02841	8.866e-08	intergenic	LINC01364(dist=1114213),PKN2-AS1(dist=51645)
PWY-5188:_tetrapyrrole_biosynthesis_I_from_glutamate_LOGres	rs147522645	chr6:17354504	C	G	0.02534	-0.1536	0.02854	8.874e-08	intergenic	RBM24(dist=60636),CAP2(dist=39001)
DAPLYSINESYN-PWY:_L-lysine_biosynthesis_I_HB	rs11847265	chr14:46790040	T	G	0.3005	0.4824	0.09022	8.951e-08	intergenic	RPL10L(dist=138215),MDGA2(dist=49585)
PWY-5138:_unsaturated,_even_numbered_fatty_acid_beta-oxidation_HB	rs138663049	chr1:85173489	CTA	C	0.1861	0.6679	0.1249	8.953e-08	intronic	SYDE2
PWY-6125:_superpathway_of_guanosine_nucleotides_de_novo_biosynthesis_II_LOGres	rs4668952	chr2:15644732	A	G	0.0175	-0.1553	0.02887	8.954e-08	intergenic	DDX1(dist=13621),LINC01804(dist=46050)
DAPLYSINESYN-PWY:_L-lysine_biosynthesis_I_HB	rs12885033	chr14:46842785	A	C	0.2414	0.5239	0.09799	8.979e-08	intronic	MDGA2
PWY-5659:_GDP-mannose_biosynthesis_HB	rs1388569	chr14:46798969	C	G	0.2504	0.524	0.09801	8.983e-08	intergenic	RPL10L(dist=147144),MDGA2(dist=40656)
PRPP-PWY:_superpathway_of_histidine,_purine,_and_pyrimidine_biosynthesis_HB	rs924002	chr4:11512570	T	C	0.4929	-0.7701	0.1441	9e-08	intergenic	HS3ST1(dist=83657),LINC02360(dist=228381)
NONOXIPENT-PWY:_pentose_phosphate_pathway_non-oxidative_branch_LOGres	rs9544778	chr13:35603186	T	C	0.1075	-0.1534	0.02853	9.005e-08	intronic	NBEA
s__Pedobacter_nutrimenti_HB	chr5:65766553	chr5:65766553	G	GT	0.07015	1.055	0.1974	9.032e-08	intronic	NLN
PWY-5138:_unsaturated,_even_numbered_fatty_acid_beta-oxidation_HB	rs56191061	chr1:85190233	A	G	0.1868	0.6656	0.1245	9.046e-08	exonic	SYDE2
g__Neisseria_HB	rs13136163	chr4:114798547	C	T	0.4075	-0.6044	0.1131	9.085e-08	intergenic	UGT8(dist=120322),NDST4(dist=29226)
PWY-7117:_C4_photosynthetic_carbon_assimilation_cycle,_PEPCK_type_HB	rs10025916	chr4:153964303	G	A	0.3051	0.5513	0.1032	9.095e-08	intergenic	SFRP2(dist=175227),DCHS2(dist=270072)
s__Gemella_asaccharolytica_HB	rs4551294	chr7:53145250	A	G	0.04182	1.208	0.2262	9.201e-08	intergenic	POM121L12(dist=108325),LINC01446(dist=510259)
s__Gemella_asaccharolytica_HB	rs4545041	chr7:53145255	T	C	0.04182	1.208	0.2262	9.201e-08	intergenic	POM121L12(dist=108330),LINC01446(dist=510254)
TRNA-CHARGING-PWY:_tRNA_charging_HB	rs55695504	chr16:61585404	A	C	0.075	0.9231	0.1728	9.282e-08	intergenic	MIR4426(dist=529638),CDH8(dist=66607)
PRPP-PWY:_superpathway_of_histidine,_purine,_and_pyrimidine_biosynthesis_HB	rs4916654	chr4:11510866	A	C	0.4843	-0.7715	0.1445	9.297e-08	intergenic	HS3ST1(dist=81953),LINC02360(dist=230085)
HISDEG-PWY:_L-histidine_degradation_I_LOGres	rs896775883	chr8:98299780	G	GAGGA	0.01463	-0.1544	0.02874	9.304e-08	intergenic	NIPAL2(dist=5387),KCNS2(dist=127242)
s__Moraxella_osloensis_HB	rs9415483	chr10:57661226	G	T	0.2959	0.5543	0.1038	9.315e-08	intergenic	MIR3924(dist=356667),IPMK(dist=530291)
PRPP-PWY:_superpathway_of_histidine,_purine,_and_pyrimidine_biosynthesis_HB	rs13152063	chr4:11504988	A	G	0.4839	-0.762	0.1427	9.331e-08	intergenic	HS3ST1(dist=76075),LINC02360(dist=235963)
PWY-7117:_C4_photosynthetic_carbon_assimilation_cycle,_PEPCK_type_HB	rs10026016	chr4:153964408	G	A	0.3037	0.5504	0.1031	9.346e-08	intergenic	SFRP2(dist=175332),DCHS2(dist=269967)
PWY-5659:_GDP-mannose_biosynthesis_HB	rs61991377	chr14:46779332	T	G	0.2493	0.5224	0.09784	9.357e-08	intergenic	RPL10L(dist=127507),MDGA2(dist=60293)
PWY-5138:_unsaturated,_even_numbered_fatty_acid_beta-oxidation_HB	rs817452	chr1:85190997	A	C	0.185	0.6678	0.1251	9.367e-08	intronic	SYDE2
PWY-7219:_adenosine_ribonucleotides_de_novo_biosynthesis_LOGres	rs74678320	chr5:149803221	T	G	0.01463	-0.152	0.0283	9.398e-08	intronic	PPARGC1B
PWY-7219:_adenosine_ribonucleotides_de_novo_biosynthesis_LOGres	rs74399373	chr5:149803223	T	C	0.01463	-0.152	0.0283	9.398e-08	intronic	PPARGC1B
PWY66-422:_D-galactose_degradation_V_Leloir_pathway_HB	rs6561331	chr13:46799231	A	C	0.31	-0.5157	0.09663	9.434e-08	intergenic	ESD(dist=1999),HTR2A(dist=32311)
DAPLYSINESYN-PWY:_L-lysine_biosynthesis_I_HB	rs12885458	chr14:46833911	G	T	0.263	0.5097	0.09554	9.562e-08	intergenic	RPL10L(dist=182086),MDGA2(dist=5714)
TRNA-CHARGING-PWY:_tRNA_charging_HB	rs79199338	chr16:61575618	T	C	0.07281	0.9407	0.1763	9.564e-08	intergenic	MIR4426(dist=519852),CDH8(dist=76393)
s__Gemella_asaccharolytica_HB	rs4263710	chr7:53145225	G	A	0.04185	1.207	0.2262	9.58e-08	intergenic	POM121L12(dist=108300),LINC01446(dist=510284)
g__Staphylococcus_LOGres	rs1386	chr13:113455920	A	C	0.1956	-0.1444	0.02692	9.59e-08	UTR3	DCUN1D2(NM_001014283:c.*2109T>G)
NONOXIPENT-PWY:_pentose_phosphate_pathway_non-oxidative_branch_LOGres	rs7317769	chr13:35618011	G	A	0.1079	-0.1531	0.02853	9.695e-08	intronic	NBEA
PWY0-1338:_polymyxin_resistance_HB	rs72867290	chr6:44086130	A	G	0.2625	0.7614	0.1428	9.729e-08	intergenic	LOC101929705(dist=11478),MRPL14(dist=27324)
NONOXIPENT-PWY:_pentose_phosphate_pathway_non-oxidative_branch_LOGres	rs1891717	chr13:35603713	T	C	0.1074	-0.153	0.02852	9.743e-08	intronic	NBEA
PWY-6121:_5-aminoimidazole_ribonucleotide_biosynthesis_I_LOGres	rs6856225	chr4:116811748	G	A	0.2661	0.1517	0.02828	9.748e-08	intergenic	MIR1973(dist=511980),TRAM1L1(dist=271806)
PWY-5138:_unsaturated,_even_numbered_fatty_acid_beta-oxidation_HB	rs817416	chr1:85163496	G	A	0.1822	0.6664	0.125	9.762e-08	intronic	SYDE2
PWY-6121:_5-aminoimidazole_ribonucleotide_biosynthesis_I_LOGres	rs6665363	chr1:85834129	A	T	0.1216	-0.1523	0.02839	9.766e-08	intronic	COL24A1
PWY-6121:_5-aminoimidazole_ribonucleotide_biosynthesis_I_LOGres	rs7655354	chr4:116814190	C	T	0.2652	0.1516	0.02826	9.773e-08	intergenic	MIR1973(dist=514422),TRAM1L1(dist=269364)
PWY-3841:_folate_transformations_II_LOGres	rs6469027	chr8:106001226	A	G	0.3723	-0.152	0.02834	9.852e-08	ncRNA_intronic	ZFPM2-AS1
PWY-7111:_pyruvate_fermentation_to_isobutanol_engineered_LOGres	chr1:199981051	chr1:199981051	C	CTCCTT	0.0118	-0.1532	0.02856	9.856e-08	intergenic	LOC400800(dist=587744),NR5A2(dist=46551)
s__Streptococcus_oralis_HB	rs77166871	chr6:148924594	T	G	0.06791	1.039	0.195	9.877e-08	intronic	UST
PWY66-399:_gluconeogenesis_III_HB	rs484678	chr21:39570606	G	T	0.3476	-0.4787	0.08983	9.888e-08	intergenic	WRB-SH3BGR(dist=55100),B3GALT5-AS1(dist=26542)
NONOXIPENT-PWY:_pentose_phosphate_pathway_non-oxidative_branch_LOGres	rs7333405	chr13:35616882	T	C	0.1079	-0.153	0.02854	9.992e-08	intronic	NBEA
PRPP-PWY:_superpathway_of_histidine,_purine,_and_pyrimidine_biosynthesis_HB	rs17552370	chr13:90449317	C	T	0.3112	0.7964	0.1495	9.993e-08	intergenic	MIR622(dist=218040),LINC01049(dist=43971)
PRPP-PWY:_superpathway_of_histidine,_purine,_and_pyrimidine_biosynthesis_HB	rs13139849	chr4:11505129	C	T	0.4832	-0.7647	0.1436	1.01e-07	intergenic	HS3ST1(dist=76216),LINC02360(dist=235822)
PWY-6121:_5-aminoimidazole_ribonucleotide_biosynthesis_I_LOGres	rs57818049	chr8:14178168	A	G	0.1296	-0.1515	0.02828	1.015e-07	intronic	SGCZ
PRPP-PWY:_superpathway_of_histidine,_purine,_and_pyrimidine_biosynthesis_HB	rs4916653	chr4:11510844	T	G	0.4939	-0.7667	0.144	1.016e-07	intergenic	HS3ST1(dist=81931),LINC02360(dist=230107)
NONOXIPENT-PWY:_pentose_phosphate_pathway_non-oxidative_branch_LOGres	rs7330622	chr13:35598080	A	T	0.106	-0.1527	0.02852	1.023e-07	intronic	NBEA
NONOXIPENT-PWY:_pentose_phosphate_pathway_non-oxidative_branch_LOGres	rs760817078	chr13:35620565	T	TG	0.1068	-0.1528	0.02853	1.023e-07	intronic	NBEA
NONOXIPENT-PWY:_pentose_phosphate_pathway_non-oxidative_branch_LOGres	rs6563042	chr13:35608547	T	G	0.1074	-0.1527	0.02852	1.026e-07	intronic	NBEA
PWY-5913:_TCA_cycle_VI_obligate_autotrophs_HB	rs17030822	chr4:153968243	T	C	0.3594	0.4889	0.09187	1.03e-07	intergenic	SFRP2(dist=179167),DCHS2(dist=266132)
g__Cutibacterium_LOGres	rs34398272	chr1:156322507	T	A	0.2017	0.1436	0.02684	1.034e-07	intronic	CCT3
ORNDEG-PWY:_superpathway_of_ornithine_degradation_HB	rs933743	chr12:114422252	C	T	0.01436	2.131	0.4006	1.035e-07	intergenic	TBX5-AS1(dist=9420),TBX3(dist=248002)
PWY-5138:_unsaturated,_even_numbered_fatty_acid_beta-oxidation_HB	rs817426	chr1:85167949	T	A	0.1867	0.6622	0.1245	1.039e-07	intronic	SYDE2
PWY-7315:_dTDP-N-acetylthomosamine_biosynthesis_HB	rs139080711	chr2:140847074	T	G	0.01677	1.884	0.3542	1.042e-07	intronic	LRP1B
NONOXIPENT-PWY:_pentose_phosphate_pathway_non-oxidative_branch_LOGres	rs1327970	chr13:35616285	T	C	0.1071	-0.1526	0.02852	1.046e-07	intronic	NBEA
NONOXIPENT-PWY:_pentose_phosphate_pathway_non-oxidative_branch_LOGres	rs1327971	chr13:35616289	A	G	0.1071	-0.1526	0.02852	1.046e-07	intronic	NBEA
PWY-5188:_tetrapyrrole_biosynthesis_I_from_glutamate_LOGres	rs150048915	chr6:17348869	T	C	0.02284	-0.1527	0.02854	1.046e-07	intergenic	RBM24(dist=55001),CAP2(dist=44636)
PWY-6123:_inosine-5-phosphate_biosynthesis_I_LOGres	rs9830855	chr3:24590228	G	A	0.01927	-0.1518	0.02837	1.048e-07	intergenic	MIR4792(dist=68793),RARB(dist=239095)
NONOXIPENT-PWY:_pentose_phosphate_pathway_non-oxidative_branch_LOGres	rs7993395	chr13:35604287	T	C	0.1071	-0.1525	0.02852	1.061e-07	intronic	NBEA
TRNA-CHARGING-PWY:_tRNA_charging_HB	rs10804781	chr3:157664397	T	G	0.1938	-0.577	0.1085	1.062e-07	intergenic	PQLC2L(dist=63165),SHOX2(dist=431614)
PRPP-PWY:_superpathway_of_histidine,_purine,_and_pyrimidine_biosynthesis_HB	rs1495156	chr4:11512417	T	C	0.4932	-0.7736	0.1455	1.066e-07	intergenic	HS3ST1(dist=83504),LINC02360(dist=228534)
PRPP-PWY:_superpathway_of_histidine,_purine,_and_pyrimidine_biosynthesis_HB	rs11421288	chr4:11508972	GT	G	0.4818	-0.7631	0.1436	1.067e-07	intergenic	HS3ST1(dist=80059),LINC02360(dist=231979)
PWY-6123:_inosine-5-phosphate_biosynthesis_I_LOGres	rs146839840	chr3:24584936	T	C	0.01856	-0.1517	0.02837	1.067e-07	intergenic	MIR4792(dist=63501),RARB(dist=244387)
PWY-6123:_inosine-5-phosphate_biosynthesis_I_LOGres	rs73141138	chr3:24586886	G	C	0.01856	-0.1517	0.02837	1.067e-07	intergenic	MIR4792(dist=65451),RARB(dist=242437)
PWY-6125:_superpathway_of_guanosine_nucleotides_de_novo_biosynthesis_II_LOGres	rs143760568	chr16:35600555	T	G	0.01749	-0.1543	0.02886	1.069e-07	intergenic	TP53TG3HP(dist=93385),LINC02167(dist=145997)
PWY66-422:_D-galactose_degradation_V_Leloir_pathway_HB	rs9534490	chr13:46823901	C	A	0.2831	-0.5364	0.1009	1.073e-07	intergenic	ESD(dist=26669),HTR2A(dist=7641)
s__Klebsiella_pneumoniae_HB	chr11:105260489	chr11:105260489	C	CA	0.01428	1.879	0.3537	1.077e-07	intergenic	CARD18(dist=120755),GRIA4(dist=349584)
PRPP-PWY:_superpathway_of_histidine,_purine,_and_pyrimidine_biosynthesis_HB	rs13115919	chr4:11467637	G	A	0.4465	-0.7829	0.1474	1.078e-07	intergenic	HS3ST1(dist=38724),LINC02360(dist=273314)
PWY-6285:_superpathway_of_fatty_acids_biosynthesis_E._coli_HB	rs12202949	chr6:120974232	A	C	0.06353	1.289	0.2426	1.078e-07	intergenic	MIR3144(dist=958975),TBC1D32(dist=105262)
SALVADEHYPOX-PWY:_adenosine_nucleotides_degradation_II_HB	rs77019614	chr3:64513854	T	C	0.08922	0.9942	0.1872	1.082e-07	intergenic	PRICKLE2(dist=288399),ADAMTS9(dist=1801)
PWY-6125:_superpathway_of_guanosine_nucleotides_de_novo_biosynthesis_II_LOGres	rs117840502	chr16:78635730	A	G	0.02855	-0.1543	0.02886	1.083e-07	intronic	WWOX
g__Serratia_HB	rs1882191	chr12:69991543	C	T	0.4811	-0.5731	0.1079	1.085e-07	intergenic	MYRFL(dist=32818),LINC01481(dist=230648)
s__Malassezia_globosa_HB	rs2716575	chr16:74001576	A	G	0.2645	0.7575	0.1426	1.091e-07	intergenic	LINC01568(dist=580180),LOC101928035(dist=190816)
ARGSYNBSUB-PWY:_L-arginine_biosynthesis_II_acetyl_cycle_LOGres	rs188117839	chr21:10521162	T	G	0.01214	0.1519	0.02843	1.093e-07	upstream	TPTE(dist=352)
PWY-6151:_S-adenosyl-L-methionine_cycle_I_LOGres	rs1026247845	chr10:17814522	G	C	0.01071	-0.1535	0.02873	1.096e-07	intronic	MRC1
GLYCOLYSIS:_glycolysis_I_from_glucose_6-phosphate_HB	rs368773	chr8:16177344	G	A	0.3956	-0.4662	0.08779	1.097e-07	intronic	MSR1
PWY-5686:_UMP_biosynthesis_LOGres	rs4984702	chr16:880605	C	G	0.1544	-0.1523	0.02851	1.099e-07	intronic	LMF1
PWY-5188:_tetrapyrrole_biosynthesis_I_from_glutamate_LOGres	rs76712031	chr5:61589528	C	A	0.01393	-0.1525	0.02855	1.1e-07	intergenic	ZSWIM6(dist=43356),C5orf64(dist=48253)
PWY-7111:_pyruvate_fermentation_to_isobutanol_engineered_LOGres	rs146890820	chr2:42281765	A	G	0.01071	-0.1524	0.02853	1.101e-07	intronic	EML4
COA-PWY:_coenzyme_A_biosynthesis_I_LOGres	rs1390082	chr6:73516595	T	A	0.2819	-0.1508	0.02823	1.103e-07	UTR3	EEF1A1(NM_001402:c.*1215T>A)
SALVADEHYPOX-PWY:_adenosine_nucleotides_degradation_II_HB	rs151157895	chr14:48893064	C	T	0.0304	1.467	0.2763	1.106e-07	intergenic	LINC00648(dist=1098050),RPS29(dist=677920)
SALVADEHYPOX-PWY:_adenosine_nucleotides_degradation_II_HB	rs77975864	chr3:64518404	C	T	0.08922	0.9933	0.1871	1.108e-07	intronic	ADAMTS9
PWY-5138:_unsaturated,_even_numbered_fatty_acid_beta-oxidation_HB	rs60875782	chr1:85158197	T	G	0.1855	0.6643	0.1252	1.109e-07	UTR3	SYDE2(NM_032184:c.*553C>A)
TRNA-CHARGING-PWY:_tRNA_charging_HB	rs7203591	chr16:61569918	A	G	0.07423	0.9226	0.1738	1.11e-07	intergenic	MIR4426(dist=514152),CDH8(dist=82093)
PWY-5138:_unsaturated,_even_numbered_fatty_acid_beta-oxidation_HB	rs12034937	chr1:85168644	A	G	0.1857	0.6635	0.125	1.111e-07	intronic	SYDE2
p__Firmicutes_LOGres	rs10057011	chr5:174734246	A	G	0.01431	-0.1427	0.02675	1.113e-07	intergenic	MSX2(dist=3347),MIR4634(dist=17488)
ARGSYNBSUB-PWY:_L-arginine_biosynthesis_II_acetyl_cycle_LOGres	rs117336604	chr7:48263588	T	G	0.0232	-0.1517	0.02842	1.117e-07	intronic	ABCA13
g__Staphylococcus_LOGres	rs9577553	chr13:113455830	A	C	0.1934	-0.1436	0.02692	1.117e-07	UTR3	DCUN1D2(NM_001014283:c.*2199T>G)
GLYCOLYSIS:_glycolysis_I_from_glucose_6-phosphate_HB	rs414580	chr8:16177793	T	A	0.4615	-0.4503	0.08489	1.13e-07	intronic	MSR1
PWY-7229:_superpathway_of_adenosine_nucleotides_de_novo_biosynthesis_I_LOGres	rs3917160	chr14:75977886	A	G	0.01535	-0.1542	0.0289	1.132e-07	intronic	TGFB3
DAPLYSINESYN-PWY:_L-lysine_biosynthesis_I_HB	rs723355	chr14:46834888	A	G	0.2546	0.5108	0.09631	1.133e-07	intergenic	RPL10L(dist=183063),MDGA2(dist=4737)
ANAGLYCOLYSIS-PWY:_glycolysis_III_from_glucose_LOGres	rs569959581	chr11:22102866	C	G	0.01035	-0.1525	0.02859	1.139e-07	intergenic	NELL1(dist=527183),ANO5(dist=90310)
PWY-6285:_superpathway_of_fatty_acids_biosynthesis_E._coli_HB	rs12192900	chr6:120964939	C	T	0.06357	1.287	0.2427	1.141e-07	intergenic	MIR3144(dist=949682),TBC1D32(dist=114555)
GLYCOGENSYNTH-PWY:_glycogen_biosynthesis_I_from_ADP-D-Glucose_HB	rs10783940	chr12:59134822	G	T	0.2038	0.6727	0.1269	1.155e-07	intergenic	LRIG3(dist=214284),SLC16A7(dist=461218)
NONOXIPENT-PWY:_pentose_phosphate_pathway_non-oxidative_branch_LOGres	rs12866628	chr13:35593854	A	G	0.1067	-0.1521	0.02852	1.158e-07	intronic	NBEA
s__Streptococcus_sanguinis_HB	rs9889813	chr17:54762915	G	A	0.07316	1.139	0.215	1.167e-07	intergenic	KIF2B(dist=937703),TOM1L1(dist=137776)
PWY-5188:_tetrapyrrole_biosynthesis_I_from_glutamate_LOGres	rs74774247	chr6:17346513	T	C	0.02284	-0.1522	0.02854	1.169e-07	intergenic	RBM24(dist=52645),CAP2(dist=46992)
PWY-5138:_unsaturated,_even_numbered_fatty_acid_beta-oxidation_HB	rs817410	chr1:85156740	T	C	0.1851	0.6618	0.1249	1.174e-07	downstream	SYDE2(dist=933)
s__Klebsiella_pneumoniae_HB	rs118048586	chr11:105232729	G	A	0.01428	1.87	0.353	1.174e-07	intergenic	CARD18(dist=92995),GRIA4(dist=377344)
s__Streptococcus_sanguinis_HB	rs4888209	chr16:82174961	A	C	0.03605	1.445	0.2727	1.176e-07	intergenic	MPHOSPH6(dist=4737),CDH13(dist=451833)
PWY-5188:_tetrapyrrole_biosynthesis_I_from_glutamate_LOGres	chr9:112934889	chr9:112934889	A	AG	0.4897	0.1521	0.02854	1.186e-07	intergenic	SLC46A2(dist=43976),ZNF883(dist=62231)
PWY-6125:_superpathway_of_guanosine_nucleotides_de_novo_biosynthesis_II_LOGres	rs147002231	chr12:64618569	A	T	0.02498	-0.1538	0.02886	1.187e-07	intronic	RASSF3
PWY-6121:_5-aminoimidazole_ribonucleotide_biosynthesis_I_LOGres	rs13125778	chr4:116817905	T	C	0.265	0.1506	0.02828	1.188e-07	intergenic	MIR1973(dist=518137),TRAM1L1(dist=265649)
PRPP-PWY:_superpathway_of_histidine,_purine,_and_pyrimidine_biosynthesis_HB	rs12649479	chr4:11491702	A	G	0.4797	-0.7621	0.1439	1.191e-07	intergenic	HS3ST1(dist=62789),LINC02360(dist=249249)
PRPP-PWY:_superpathway_of_histidine,_purine,_and_pyrimidine_biosynthesis_HB	rs9993962	chr4:11514064	G	A	0.4939	-0.7616	0.1438	1.191e-07	intergenic	HS3ST1(dist=85151),LINC02360(dist=226887)
g__Staphylococcus_LOGres	rs115224152	chr19:35469044	T	G	0.01249	-0.1433	0.02693	1.193e-07	intergenic	FFAR2(dist=17277),KRTDAP(dist=18280)
s__Gemella_asaccharolytica_HB	rs9801553	chr7:53139888	G	A	0.0414	1.188	0.2244	1.198e-07	intergenic	POM121L12(dist=102963),LINC01446(dist=515621)
s__Klebsiella_pneumoniae_HB	rs139389384	chr11:105567770	T	A	0.01214	2.03	0.3835	1.199e-07	intergenic	CARD18(dist=428036),GRIA4(dist=42303)
c__Actinobacteria_LOGres	rs942700427	chr2:238907562	T	C	0.01356	-0.1415	0.0266	1.205e-07	intronic	TWIST2
PWY-5138:_unsaturated,_even_numbered_fatty_acid_beta-oxidation_HB	rs3209418	chr1:85153177	A	G	0.1874	0.6601	0.1247	1.207e-07	intergenic	MIR4423(dist=19304),SYDE2(dist=4496)
ARGSYNBSUB-PWY:_L-arginine_biosynthesis_II_acetyl_cycle_LOGres	rs370018013	chr13:58320613	C	T	0.01071	-0.1514	0.02843	1.209e-07	intergenic	LINC00374(dist=87496),DIAPH3(dist=1344976)
PWY-5659:_GDP-mannose_biosynthesis_HB	rs61991384	chr14:46788895	T	C	0.2484	0.5177	0.09782	1.211e-07	intergenic	RPL10L(dist=137070),MDGA2(dist=50730)
NONOXIPENT-PWY:_pentose_phosphate_pathway_non-oxidative_branch_LOGres	rs7320800	chr13:35614829	G	A	0.106	-0.1518	0.02852	1.215e-07	intronic	NBEA
s__Gemella_asaccharolytica_HB	rs117379374	chr10:100689402	A	G	0.02213	1.482	0.2801	1.215e-07	intergenic	HIF1AN(dist=135478),PAX2(dist=46307)
p__Firmicutes_LOGres	rs7671501	chr4:158137812	A	C	0.02935	-0.1423	0.02676	1.217e-07	intronic	FAM198B
PWY4LZ-257:_superpathway_of_fermentation_Chlamydomonas_reinhardtii_HB	rs13306808	chr17:64391119	G	A	0.05432	1.231	0.2327	1.218e-07	upstream	PECAM1(dist=241)
NONOXIPENT-PWY:_pentose_phosphate_pathway_non-oxidative_branch_LOGres	rs9544842	chr13:35620212	C	T	0.1071	-0.1518	0.02852	1.222e-07	intronic	NBEA
PWY-6122:_5-aminoimidazole_ribonucleotide_biosynthesis_II_LOGres	rs6984393	chr8:106058033	T	C	0.3907	-0.1505	0.02828	1.222e-07	ncRNA_intronic	ZFPM2-AS1
PWY66-422:_D-galactose_degradation_V_Leloir_pathway_HB	rs1535579	chr13:46799393	T	C	0.31	-0.5107	0.09653	1.222e-07	intergenic	ESD(dist=2161),HTR2A(dist=32149)
g__Corynebacterium_LOGres	rs78064997	chr6:41509388	G	C	0.03076	-0.1476	0.02774	1.225e-07	ncRNA_intronic	LINC01276
s__Streptococcus_sanguinis_HB	rs12453444	chr17:54761729	C	T	0.07316	1.138	0.2151	1.225e-07	intergenic	KIF2B(dist=936517),TOM1L1(dist=138962)
PRPP-PWY:_superpathway_of_histidine,_purine,_and_pyrimidine_biosynthesis_HB	rs182173771	chr11:5239454	G	A	0.01535	2.069	0.3911	1.226e-07	intergenic	HBD(dist=4826),HBBP1(dist=2501)
PRPP-PWY:_superpathway_of_histidine,_purine,_and_pyrimidine_biosynthesis_HB	rs7325990	chr13:90452039	G	A	0.3113	0.781	0.1477	1.227e-07	intergenic	MIR622(dist=220762),LINC01049(dist=41249)
DAPLYSINESYN-PWY:_L-lysine_biosynthesis_I_HB	rs60050119	chr14:46777175	T	C	0.3632	0.4495	0.08498	1.229e-07	intergenic	RPL10L(dist=125350),MDGA2(dist=62450)
NONOXIPENT-PWY:_pentose_phosphate_pathway_non-oxidative_branch_LOGres	rs7987175	chr13:35611729	T	C	0.1078	-0.1517	0.02852	1.233e-07	intronic	NBEA
NONOXIPENT-PWY:_pentose_phosphate_pathway_non-oxidative_branch_LOGres	rs7338645	chr13:35608389	T	A	0.1078	-0.1517	0.02852	1.234e-07	intronic	NBEA
PWY-5138:_unsaturated,_even_numbered_fatty_acid_beta-oxidation_HB	rs12041155	chr1:85185299	T	G	0.1828	0.6569	0.1243	1.251e-07	intronic	SYDE2
PWY-6121:_5-aminoimidazole_ribonucleotide_biosynthesis_I_LOGres	rs4834586	chr4:116807388	T	C	0.2652	0.1505	0.0283	1.251e-07	intergenic	MIR1973(dist=507620),TRAM1L1(dist=276166)
PWY66-422:_D-galactose_degradation_V_Leloir_pathway_HB	rs8192890	chr13:46778283	C	T	0.3144	-0.5062	0.09578	1.259e-07	intronic	ESD
PWY-3781:_aerobic_respiration_I_cytochrome_c_LOGres	rs138794521	chr22:29686774	C	A	0.02821	0.1537	0.02891	1.26e-07	intronic	NF2
c__Actinobacteria_LOGres	rs118122881	chr6:161495252	A	G	0.01285	-0.1413	0.0266	1.266e-07	intronic	PRKN
PWY-5188:_tetrapyrrole_biosynthesis_I_from_glutamate_LOGres	rs149525956	chr6:17348415	T	C	0.02248	-0.1517	0.02855	1.275e-07	intergenic	RBM24(dist=54547),CAP2(dist=45090)
PWY-5188:_tetrapyrrole_biosynthesis_I_from_glutamate_LOGres	rs148506540	chr6:17351051	T	C	0.02248	-0.1517	0.02855	1.275e-07	intergenic	RBM24(dist=57183),CAP2(dist=42454)
DAPLYSINESYN-PWY:_L-lysine_biosynthesis_I_HB	rs1994728	chr14:46811833	G	A	0.2986	0.4742	0.08978	1.278e-07	intergenic	RPL10L(dist=160008),MDGA2(dist=27792)
PWY-6121:_5-aminoimidazole_ribonucleotide_biosynthesis_I_LOGres	rs11098358	chr4:116822583	G	A	0.268	0.1502	0.02827	1.278e-07	intergenic	MIR1973(dist=522815),TRAM1L1(dist=260971)
PWY-5138:_unsaturated,_even_numbered_fatty_acid_beta-oxidation_HB	rs817441	chr1:85178662	G	T	0.1881	0.6561	0.1242	1.282e-07	intronic	SYDE2
PWY-5138:_unsaturated,_even_numbered_fatty_acid_beta-oxidation_HB	rs12045141	chr1:85159448	T	C	0.187	0.6589	0.1248	1.284e-07	intronic	SYDE2
GLYCOGENSYNTH-PWY:_glycogen_biosynthesis_I_from_ADP-D-Glucose_HB	rs7312473	chr12:59140984	T	A	0.2027	0.6686	0.1266	1.285e-07	intergenic	LRIG3(dist=220446),SLC16A7(dist=455056)
PWY-6285:_superpathway_of_fatty_acids_biosynthesis_E._coli_HB	rs2310818	chr16:69239068	A	G	0.03429	1.654	0.3131	1.285e-07	intronic	SNTB2
s__Pedobacter_nutrimenti_HB	chr5:61341614	chr5:61341614	T	TAAAG	0.05714	1.063	0.2013	1.285e-07	intronic	ZSWIM6
FERMENTATION-PWY:_mixed_acid_fermentation_HB	rs2301568	chr11:3378950	T	C	0.03436	1.428	0.2703	1.288e-07	intronic	ZNF195
PWY-7222:_guanosine_deoxyribonucleotides_de_novo_biosynthesis_II_LOGres	rs200235981	chr16:34025379	A	C	0.01892	-0.1534	0.02886	1.29e-07	intergenic	ENPP7P13(dist=241104),UBE2MP1(dist=1144052)
s__Corynebacterium_accolens_HB	rs7817425	chr8:10563198	T	C	0.2536	0.4818	0.09124	1.292e-07	intergenic	PRSS55(dist=9032),RP1L1(dist=43152)
PWY-5659:_GDP-mannose_biosynthesis_HB	rs61991386	chr14:46792426	C	T	0.252	0.5191	0.09834	1.301e-07	intergenic	RPL10L(dist=140601),MDGA2(dist=47199)
PWY66-422:_D-galactose_degradation_V_Leloir_pathway_HB	rs3759496	chr13:46801522	C	G	0.3096	-0.5117	0.09695	1.305e-07	intergenic	ESD(dist=4290),HTR2A(dist=30020)
s__Gemella_asaccharolytica_HB	rs4461855	chr7:53141437	C	G	0.04107	1.219	0.2309	1.305e-07	intergenic	POM121L12(dist=104512),LINC01446(dist=514072)
PWY-6122:_5-aminoimidazole_ribonucleotide_biosynthesis_II_LOGres	rs6850658	chr4:116811302	T	C	0.267	0.1498	0.02821	1.309e-07	intergenic	MIR1973(dist=511534),TRAM1L1(dist=272252)
s__Gemella_asaccharolytica_HB	rs1852151	chr7:53150479	C	A	0.04152	1.19	0.2255	1.311e-07	intergenic	POM121L12(dist=113554),LINC01446(dist=505030)
PWY-6285:_superpathway_of_fatty_acids_biosynthesis_E._coli_HB	rs10484955	chr6:120971552	A	G	0.06388	1.289	0.2443	1.312e-07	intergenic	MIR3144(dist=956295),TBC1D32(dist=107942)
PWY-5138:_unsaturated,_even_numbered_fatty_acid_beta-oxidation_HB	rs58246117	chr1:85189061	T	C	0.187	0.6585	0.1248	1.314e-07	intronic	SYDE2
NONOXIPENT-PWY:_pentose_phosphate_pathway_non-oxidative_branch_LOGres	rs1576134	chr13:35594248	T	C	0.1078	-0.1514	0.02852	1.317e-07	intronic	NBEA
PRPP-PWY:_superpathway_of_histidine,_purine,_and_pyrimidine_biosynthesis_HB	rs6822627	chr4:11506654	A	G	0.4807	-0.761	0.1442	1.318e-07	intergenic	HS3ST1(dist=77741),LINC02360(dist=234297)
p__Firmicutes_LOGres	rs148272696	chr1:94043030	T	C	0.01323	-0.1419	0.02675	1.319e-07	intronic	ABCA4
PWY4LZ-257:_superpathway_of_fermentation_Chlamydomonas_reinhardtii_HB	rs79486924	chr8:9350841	A	G	0.01106	2.199	0.4168	1.322e-07	intergenic	LOC157273(dist=15761),TNKS(dist=205094)
PWY-5659:_GDP-mannose_biosynthesis_HB	rs79915955	chr14:46778315	C	T	0.2505	0.515	0.09762	1.326e-07	intergenic	RPL10L(dist=126490),MDGA2(dist=61310)
1CMET2-PWY:_N10-formyl-tetrahydrofolate_biosynthesis_HB	rs79130257	chr2:212253721	T	C	0.04782	1.206	0.2286	1.329e-07	intronic	ERBB4
PWY-6285:_superpathway_of_fatty_acids_biosynthesis_E._coli_HB	rs149675589	chr16:69214288	T	G	0.03214	1.662	0.3152	1.331e-07	intronic	SNTB2
PWY-7221:_guanosine_ribonucleotides_de_novo_biosynthesis_LOGres	rs189302383	chr2:63350766	C	T	0.01642	0.1496	0.02819	1.332e-07	intronic	WDPCP
PRPP-PWY:_superpathway_of_histidine,_purine,_and_pyrimidine_biosynthesis_HB	rs6847037	chr4:11505428	G	T	0.4793	-0.7465	0.1416	1.337e-07	intergenic	HS3ST1(dist=76515),LINC02360(dist=235523)
p__Firmicutes_LOGres	rs12504293	chr4:136768195	A	G	0.2398	0.1417	0.02673	1.338e-07	intergenic	LINC00613(dist=854515),LINC02511(dist=27707)
g__Corynebacterium_LOGres	rs145303858	chr6:93597969	T	C	0.01393	-0.147	0.02772	1.341e-07	intergenic	EPHA7(dist=178387),TSG1(dist=106048)
PWY4FS-8:_phosphatidylglycerol_biosynthesis_II_non-plastidic_HB	rs9319915	chr18:54833939	G	A	0.07286	0.9177	0.174	1.342e-07	intronic	RAB27B
PRPP-PWY:_superpathway_of_histidine,_purine,_and_pyrimidine_biosynthesis_HB	rs4916652	chr4:11508449	A	T	0.4854	-0.7548	0.1432	1.349e-07	intergenic	HS3ST1(dist=79536),LINC02360(dist=232502)
P105-PWY:_TCA_cycle_IV_2-oxoglutarate_decarboxylase_HB	rs7168495	chr15:68663099	T	C	0.08601	-1.008	0.1912	1.355e-07	intronic	CORO2B
ENTBACSYN-PWY:_enterobactin_biosynthesis_HB	rs192156043	chr11:19549400	G	T	0.01037	2.482	0.4709	1.356e-07	intronic	NAV2
ANAGLYCOLYSIS-PWY:_glycolysis_III_from_glucose_LOGres	rs13132616	chr4:125885832	T	A	0.02464	-0.1517	0.02861	1.359e-07	intergenic	MIR2054(dist=378525),INTU(dist=1747100)
PWY-5188:_tetrapyrrole_biosynthesis_I_from_glutamate_LOGres	rs57844100	chr5:58500531	A	C	0.01357	-0.1514	0.02856	1.361e-07	intergenic	GAPT(dist=4173),MIR548AE2(dist=29512)
PWY-6151:_S-adenosyl-L-methionine_cycle_I_LOGres	rs148666029	chr16:64478745	C	T	0.0132	-0.1524	0.02873	1.362e-07	intergenic	NONE(dist=NONE),CDH11(dist=465008)
TRNA-CHARGING-PWY:_tRNA_charging_HB	rs72794692	chr16:61615664	T	C	0.07679	0.8951	0.1698	1.366e-07	intergenic	MIR4426(dist=559898),CDH8(dist=36347)
PWY-6123:_inosine-5-phosphate_biosynthesis_I_LOGres	rs57739688	chr3:24580016	A	G	0.01892	-0.1504	0.02837	1.368e-07	intergenic	MIR4792(dist=58581),RARB(dist=249307)
p__Firmicutes_LOGres	rs12502811	chr4:158148479	A	G	0.02926	-0.1416	0.02673	1.369e-07	intronic	FAM198B
PHOSLIPSYN-PWY:_superpathway_of_phospholipid_biosynthesis_I_bacteria_HB	rs7661078	chr4:153962448	G	A	0.4136	0.466	0.08844	1.37e-07	intergenic	SFRP2(dist=173372),DCHS2(dist=271927)
1CMET2-PWY:_N10-formyl-tetrahydrofolate_biosynthesis_HB	rs72624187	chr4:52698849	G	A	0.3408	-0.4745	0.09006	1.375e-07	intergenic	USP46-AS1(dist=37351),DANCR(dist=13545)
PRPP-PWY:_superpathway_of_histidine,_purine,_and_pyrimidine_biosynthesis_HB	rs1390099	chr4:11506390	T	G	0.4814	-0.7637	0.145	1.376e-07	intergenic	HS3ST1(dist=77477),LINC02360(dist=234561)
g__Rothia_HB	rs138603051	chr2:192734412	T	C	0.01001	2.241	0.4255	1.394e-07	intergenic	TMEFF2(dist=539479),PCGEM1(dist=15433)
NONOXIPENT-PWY:_pentose_phosphate_pathway_non-oxidative_branch_LOGres	rs728994	chr13:35616919	T	G	0.1078	-0.1511	0.02852	1.394e-07	intronic	NBEA
PWY-5138:_unsaturated,_even_numbered_fatty_acid_beta-oxidation_HB	rs72482805	chr1:85144654	G	A	0.1895	0.6531	0.124	1.394e-07	intergenic	MIR4423(dist=10781),SYDE2(dist=13019)
NONOXIPENT-PWY:_pentose_phosphate_pathway_non-oxidative_branch_LOGres	rs7989897	chr13:35594744	A	G	0.1071	-0.1511	0.02852	1.397e-07	intronic	NBEA
PWY-5188:_tetrapyrrole_biosynthesis_I_from_glutamate_LOGres	rs56152778	chr9:112934884	G	C	0.4904	0.1512	0.02855	1.397e-07	intergenic	SLC46A2(dist=43971),ZNF883(dist=62236)
DAPLYSINESYN-PWY:_L-lysine_biosynthesis_I_HB	rs12896030	chr14:46827561	T	C	0.2595	0.5057	0.09605	1.4e-07	intergenic	RPL10L(dist=175736),MDGA2(dist=12064)
DAPLYSINESYN-PWY:_L-lysine_biosynthesis_I_HB	rs2933211	chr14:46844338	G	A	0.2516	0.5107	0.09699	1.402e-07	intronic	MDGA2
NONOXIPENT-PWY:_pentose_phosphate_pathway_non-oxidative_branch_LOGres	rs9544777	chr13:35602999	G	A	0.1078	-0.1511	0.02852	1.402e-07	intronic	NBEA
PWY-6123:_inosine-5-phosphate_biosynthesis_I_LOGres	rs73820005	chr3:24587959	T	C	0.01951	-0.1513	0.02857	1.403e-07	intergenic	MIR4792(dist=66524),RARB(dist=241364)
PWY-5138:_unsaturated,_even_numbered_fatty_acid_beta-oxidation_HB	rs58068482	chr1:85181487	T	C	0.1864	0.6572	0.1248	1.404e-07	intronic	SYDE2
PWY-5188:_tetrapyrrole_biosynthesis_I_from_glutamate_LOGres	rs148198175	chr5:58506930	G	C	0.01356	-0.1512	0.02855	1.405e-07	intergenic	GAPT(dist=10572),MIR548AE2(dist=23113)
PWY-6121:_5-aminoimidazole_ribonucleotide_biosynthesis_I_LOGres	rs7676305	chr4:116820924	G	A	0.267	0.1497	0.02827	1.407e-07	intergenic	MIR1973(dist=521156),TRAM1L1(dist=262630)
p__Firmicutes_LOGres	rs6855420	chr4:158140018	G	A	0.02926	-0.1414	0.02673	1.41e-07	intronic	FAM198B
c__Actinobacteria_LOGres	rs143952762	chr14:93076574	A	G	0.01536	-0.1408	0.02661	1.415e-07	intronic	ITPK1
PWY-5022:_4-aminobutanoate_degradation_V_HB	rs4519549	chr2:75156674	T	C	0.1804	0.5899	0.1121	1.416e-07	intronic	TACR1
NONOXIPENT-PWY:_pentose_phosphate_pathway_non-oxidative_branch_LOGres	rs10507424	chr13:35573332	G	A	0.1078	-0.151	0.02852	1.417e-07	intronic	NBEA
ANAGLYCOLYSIS-PWY:_glycolysis_III_from_glucose_LOGres	rs147720741	chr13:50452480	A	G	0.01035	-0.1514	0.02859	1.418e-07	ncRNA_intronic	DLEU1
s__Streptococcus_sanguinis_HB	rs9909390	chr17:54761761	T	A	0.0725	1.142	0.217	1.422e-07	intergenic	KIF2B(dist=936549),TOM1L1(dist=138930)
TRNA-CHARGING-PWY:_tRNA_charging_HB	rs7200625	chr16:61581790	G	C	0.07676	0.8984	0.1707	1.422e-07	intergenic	MIR4426(dist=526024),CDH8(dist=70221)
s__Streptococcus_oralis_HB	rs12110724	chr6:148935215	C	A	0.06388	1.065	0.2024	1.426e-07	intronic	UST
PWY-6123:_inosine-5-phosphate_biosynthesis_I_LOGres	rs2196429	chr3:24600477	T	C	0.01963	-0.1502	0.02838	1.433e-07	intergenic	MIR4792(dist=79042),RARB(dist=228846)
PRPP-PWY:_superpathway_of_histidine,_purine,_and_pyrimidine_biosynthesis_HB	chr11:5312387	chr11:5312387	C	CTT	0.01463	2.13	0.4048	1.434e-07	intergenic	OR51B4(dist=10441),OR51B2(dist=10911)
p__Firmicutes_LOGres	rs56069544	chr8:140271912	A	G	0.02179	-0.1414	0.02674	1.439e-07	intronic	TRAPPC9
PWY-6285:_superpathway_of_fatty_acids_biosynthesis_E._coli_HB	rs12203037	chr6:120985642	A	T	0.06393	1.289	0.2451	1.441e-07	intergenic	MIR3144(dist=970385),TBC1D32(dist=93852)
s__Gemella_asaccharolytica_HB	rs6593052	chr7:53145205	A	G	0.04256	1.187	0.2256	1.441e-07	intergenic	POM121L12(dist=108280),LINC01446(dist=510304)
g__Haemophilus_HB	rs2965262	chr19:53271923	T	C	0.2552	0.6339	0.1205	1.447e-07	intergenic	VN1R4(dist=4258),FAM90A27P(dist=10367)
NONOXIPENT-PWY:_pentose_phosphate_pathway_non-oxidative_branch_LOGres	rs1343289	chr13:35592242	A	G	0.1067	-0.1509	0.02853	1.451e-07	intronic	NBEA
PWY-5138:_unsaturated,_even_numbered_fatty_acid_beta-oxidation_HB	rs817421	chr1:85165216	C	T	0.1881	0.6523	0.124	1.451e-07	intronic	SYDE2
P441-PWY:_superpathway_of_N-acetylneuraminate_degradation_HB	rs73365650	chr5:167003518	C	A	0.3014	0.6447	0.1226	1.454e-07	intergenic	LINC01947(dist=77148),LOC101927908(dist=161416)
c__Bacilli_LOGres	rs7032937	chr9:124575894	A	C	0.459	0.1415	0.02677	1.461e-07	intronic	NR6A1
PWY-5138:_unsaturated,_even_numbered_fatty_acid_beta-oxidation_HB	rs7513769	chr1:85144902	T	C	0.1884	0.6526	0.1241	1.464e-07	intergenic	MIR4423(dist=11029),SYDE2(dist=12771)
s__Veillonella_parvula_HB	chr17:62092369	chr17:62092369	A	AG	0.01393	1.986	0.3778	1.466e-07	intergenic	MED13(dist=27087),TBC1D3P2(dist=172337)
NONOXIPENT-PWY:_pentose_phosphate_pathway_non-oxidative_branch_LOGres	rs7337682	chr13:35617465	A	G	0.1082	-0.1509	0.02854	1.468e-07	intronic	NBEA
NONOXIPENT-PWY:_pentose_phosphate_pathway_non-oxidative_branch_LOGres	rs7140086	chr13:35617914	A	C	0.1071	-0.1509	0.02854	1.472e-07	intronic	NBEA
NONOXIPENT-PWY:_pentose_phosphate_pathway_non-oxidative_branch_LOGres	rs6563043	chr13:35608672	T	C	0.1074	-0.1508	0.02853	1.48e-07	intronic	NBEA
PRPP-PWY:_superpathway_of_histidine,_purine,_and_pyrimidine_biosynthesis_HB	rs13146248	chr4:11489149	G	A	0.4807	-0.7599	0.1446	1.48e-07	intergenic	HS3ST1(dist=60236),LINC02360(dist=251802)
PWY-5138:_unsaturated,_even_numbered_fatty_acid_beta-oxidation_HB	rs12022814	chr1:85140670	A	G	0.1874	0.6437	0.1225	1.486e-07	intergenic	MIR4423(dist=6797),SYDE2(dist=17003)
PWY-7111:_pyruvate_fermentation_to_isobutanol_engineered_LOGres	rs151148620	chr22:45014483	A	T	0.01679	-0.1509	0.02855	1.489e-07	intergenic	PHF21B(dist=4555),NUP50-DT(dist=119275)
g__Haemophilus_HB	rs140233007	chr6:49905673	G	A	0.01356	1.945	0.3702	1.493e-07	intergenic	CRISP1(dist=28577),DEFB133(dist=40428)
PWY-6284:_superpathway_of_unsaturated_fatty_acids_biosynthesis_E._coli_HB	rs2310818	chr16:69239068	A	G	0.03429	1.634	0.3112	1.506e-07	intronic	SNTB2
PWY-6901:_superpathway_of_glucose_and_xylose_degradation_HB	rs3813193	chr1:1063121	C	G	0.07654	1.232	0.2345	1.507e-07	ncRNA_exonic	LOC100288175
PWY-5138:_unsaturated,_even_numbered_fatty_acid_beta-oxidation_HB	rs817440	chr1:85178491	A	G	0.1888	0.6504	0.1239	1.511e-07	intronic	SYDE2
NAGLIPASYN-PWY:_lipid_IVA_biosynthesis_HB	rs2078822	chr19:35599922	C	A	0.2391	0.6573	0.1252	1.517e-07	ncRNA_intronic	LINC01766
PRPP-PWY:_superpathway_of_histidine,_purine,_and_pyrimidine_biosynthesis_HB	rs9588927	chr13:90449928	C	T	0.3077	0.7809	0.1488	1.532e-07	intergenic	MIR622(dist=218651),LINC01049(dist=43360)
PWY-7222:_guanosine_deoxyribonucleotides_de_novo_biosynthesis_II_LOGres	rs3917160	chr14:75977886	A	G	0.01535	-0.1524	0.02887	1.533e-07	intronic	TGFB3
PWY-5138:_unsaturated,_even_numbered_fatty_acid_beta-oxidation_HB	rs12034359	chr1:85155961	T	A	0.1844	0.6583	0.1254	1.54e-07	intergenic	MIR4423(dist=22088),SYDE2(dist=1712)
PWY-6123:_inosine-5-phosphate_biosynthesis_I_LOGres	rs73472836	chr15:96979544	C	G	0.01035	-0.1498	0.02838	1.541e-07	intergenic	SPATA8(dist=193929),LINC02254(dist=390827)
PWY-6123:_inosine-5-phosphate_biosynthesis_I_LOGres	rs76908893	chr15:96982831	C	G	0.01035	-0.1498	0.02838	1.541e-07	intergenic	SPATA8(dist=197216),LINC02254(dist=387540)
PWY-6969:_TCA_cycle_V_2-oxoglutarate:ferredoxin_oxidoreductase_HB	rs78412049	chr11:125214233	A	G	0.2491	-0.5541	0.1056	1.543e-07	intronic	PKNOX2
TRNA-CHARGING-PWY:_tRNA_charging_HB	rs16828118	chr3:157680746	G	A	0.192	-0.5709	0.1088	1.545e-07	intergenic	PQLC2L(dist=79514),SHOX2(dist=415265)
PEPTIDOGLYCANSYN-PWY:_peptidoglycan_biosynthesis_I_meso-diaminopimelate_containing_LOGres	chr2:134532316	chr2:134532316	C	CACA	0.01286	-0.1495	0.02833	1.551e-07	intronic	TMEM163
POLYAMSYN-PWY:_superpathway_of_polyamine_biosynthesis_I_HB	rs79762971	chr6:87872881	T	C	0.0439	1.28	0.2441	1.56e-07	ncRNA_intronic	LOC101928911
PWY-6125:_superpathway_of_guanosine_nucleotides_de_novo_biosynthesis_II_LOGres	rs140484568	chr11:116900873	A	T	0.01035	-0.1524	0.02887	1.561e-07	intronic	SIK3
g__Haemophilus_HB	rs150480838	chr17:1152398	A	T	0.1067	0.8455	0.1612	1.564e-07	intronic	ABR
PWY-6317:_galactose_degradation_I_Leloir_pathway_HB	rs1018579	chr13:46802009	C	T	0.3091	-0.5098	0.0972	1.564e-07	intergenic	ESD(dist=4777),HTR2A(dist=29533)
PWY-6121:_5-aminoimidazole_ribonucleotide_biosynthesis_I_LOGres	rs55855888	chr13:64496232	A	G	0.4829	-0.1492	0.02829	1.567e-07	intergenic	LINC00355(dist=420221),LINC01052(dist=1369815)
g__Rothia_HB	rs1630958	chr18:77106558	C	T	0.1388	0.8305	0.1584	1.568e-07	intronic	MBP
PWY-7111:_pyruvate_fermentation_to_isobutanol_engineered_LOGres	rs139528157	chr12:129887366	C	G	0.01893	-0.1506	0.02855	1.569e-07	intronic	TMEM132D
s__Gemella_asaccharolytica_HB	rs6961844	chr7:53145042	G	A	0.04176	1.188	0.2265	1.569e-07	intergenic	POM121L12(dist=108117),LINC01446(dist=510467)
s__Gemella_asaccharolytica_HB	rs7795012	chr7:53152488	G	A	0.03926	1.232	0.2349	1.574e-07	intergenic	POM121L12(dist=115563),LINC01446(dist=503021)
GLYCOLYSIS:_glycolysis_I_from_glucose_6-phosphate_HB	rs12216764	chr8:16178960	T	G	0.4596	-0.4427	0.08442	1.575e-07	intronic	MSR1
PWY-5659:_GDP-mannose_biosynthesis_HB	rs61994561	chr14:46774242	G	T	0.2498	0.5122	0.09767	1.575e-07	intergenic	RPL10L(dist=122417),MDGA2(dist=65383)
PWY66-422:_D-galactose_degradation_V_Leloir_pathway_HB	rs1923880	chr13:46791898	A	G	0.3007	-0.5065	0.09659	1.575e-07	intronic	ESD
g__Neisseria_HB	rs12502585	chr4:114809736	C	T	0.4069	-0.5927	0.113	1.576e-07	intergenic	UGT8(dist=131511),NDST4(dist=18037)
PWY-6284:_superpathway_of_unsaturated_fatty_acids_biosynthesis_E._coli_HB	rs149675589	chr16:69214288	T	G	0.03214	1.644	0.3136	1.579e-07	intronic	SNTB2
PWY-5138:_unsaturated,_even_numbered_fatty_acid_beta-oxidation_HB	rs817409	chr1:85155975	C	A	0.1846	0.657	0.1253	1.582e-07	intergenic	MIR4423(dist=22102),SYDE2(dist=1698)
PWY-5138:_unsaturated,_even_numbered_fatty_acid_beta-oxidation_HB	rs817437	chr1:85174978	C	T	0.1867	0.6531	0.1246	1.591e-07	intronic	SYDE2
s__Streptococcus_oralis_HB	rs77322494	chr2:169907369	C	T	0.06036	1.106	0.211	1.592e-07	intronic	UBR3
TRNA-CHARGING-PWY:_tRNA_charging_HB	rs16828114	chr3:157678610	C	T	0.1941	-0.5654	0.1079	1.592e-07	intergenic	PQLC2L(dist=77378),SHOX2(dist=417401)
TRNA-CHARGING-PWY:_tRNA_charging_HB	rs72794653	chr16:61574071	A	G	0.07153	0.9255	0.1766	1.596e-07	intergenic	MIR4426(dist=518305),CDH8(dist=77940)
NONOXIPENT-PWY:_pentose_phosphate_pathway_non-oxidative_branch_LOGres	rs7988705	chr13:35615757	A	G	0.1082	-0.1504	0.02854	1.614e-07	intronic	NBEA
g__Rothia_HB	rs150480838	chr17:1152398	A	T	0.1067	0.9134	0.1744	1.617e-07	intronic	ABR
NONOXIPENT-PWY:_pentose_phosphate_pathway_non-oxidative_branch_LOGres	rs67374407	chr13:35572323	C	T	0.09071	-0.1504	0.02854	1.619e-07	intronic	NBEA
PWY-1042:_glycolysis_IV_plant_cytosol_LOGres	rs74625732	chr15:88214461	T	C	0.05567	0.1496	0.02839	1.62e-07	intronic	NTRK3
P42-PWY:_incomplete_reductive_TCA_cycle_HB	rs880369	chr12:9364954	T	C	0.3379	-0.6996	0.1336	1.636e-07	intergenic	LOC642846(dist=50866),LINC02367(dist=2510)
TRNA-CHARGING-PWY:_tRNA_charging_HB	rs56245307	chr16:61599435	G	T	0.0753	0.8961	0.1711	1.637e-07	intergenic	MIR4426(dist=543669),CDH8(dist=52576)
GLCMANNANAUT-PWY:_superpathway_of_N-acetylglucosamine,_N-acetylmannosamine_and_N-acetylneuraminate_degradation_HB	rs11760340	chr7:15736649	T	A	0.2148	0.6823	0.1303	1.64e-07	intergenic	LINC02587(dist=39757),ISPD(dist=350878)
g__Serratia_HB	rs17107510	chr12:69995275	C	T	0.4868	-0.5652	0.1079	1.64e-07	intergenic	MYRFL(dist=36550),LINC01481(dist=226916)
LACTOSECAT-PWY:_lactose_and_galactose_degradation_I_HB	rs116984546	chr9:8222950	A	G	0.1764	-0.5761	0.1101	1.663e-07	intergenic	DMAC1(dist=423144),PTPRD(dist=91296)
PWY-6125:_superpathway_of_guanosine_nucleotides_de_novo_biosynthesis_II_LOGres	rs142622996	chr21:38141586	T	G	0.02106	-0.152	0.02887	1.666e-07	ncRNA_intronic	DSCR8
HOMOSER-METSYN-PWY:_L-methionine_biosynthesis_I_HB	rs10896671	chr11:57969571	A	C	0.4186	-0.4762	0.091	1.668e-07	intergenic	TMX2-CTNND1(dist=150391),OR9Q1(dist=54310)
PWY-6284:_superpathway_of_unsaturated_fatty_acids_biosynthesis_E._coli_HB	rs12202949	chr6:120974232	A	C	0.06353	1.264	0.2416	1.675e-07	intergenic	MIR3144(dist=958975),TBC1D32(dist=105262)
PWY-7111:_pyruvate_fermentation_to_isobutanol_engineered_LOGres	rs75165294	chr14:72645145	C	T	0.01643	-0.1503	0.02855	1.681e-07	intronic	DPF3
PWY-6113:_superpathway_of_mycolate_biosynthesis_HB	rs149675589	chr16:69214288	T	G	0.03214	1.515	0.2895	1.683e-07	intronic	SNTB2
PWY-5097:_L-lysine_biosynthesis_VI_HB	rs17094170	chr11:100032877	G	A	0.04182	1.168	0.2233	1.684e-07	intronic	CNTN5
PWY-724:_superpathway_of_L-lysine,_L-threonine_and_L-methionine_biosynthesis_II_HB	rs17094170	chr11:100032877	G	A	0.04182	1.168	0.2233	1.684e-07	intronic	CNTN5
GLYCOLYSIS:_glycolysis_I_from_glucose_6-phosphate_HB	rs687479	chr8:16178593	G	A	0.46	-0.4463	0.08533	1.69e-07	intronic	MSR1
PWY-5659:_GDP-mannose_biosynthesis_HB	rs61991381	chr14:46782040	C	T	0.2527	0.5091	0.09734	1.696e-07	intergenic	RPL10L(dist=130215),MDGA2(dist=57585)
PRPP-PWY:_superpathway_of_histidine,_purine,_and_pyrimidine_biosynthesis_HB	rs4916641	chr4:11508204	A	G	0.4832	-0.7529	0.144	1.7e-07	intergenic	HS3ST1(dist=79291),LINC02360(dist=232747)
PWY66-399:_gluconeogenesis_III_HB	rs630315	chr21:39569920	T	C	0.3464	-0.4684	0.08958	1.706e-07	intergenic	WRB-SH3BGR(dist=54414),B3GALT5-AS1(dist=27228)
PWY66-422:_D-galactose_degradation_V_Leloir_pathway_HB	rs7489381	chr13:46800221	T	C	0.2971	-0.5083	0.09722	1.709e-07	intergenic	ESD(dist=2989),HTR2A(dist=31321)
SER-GLYSYN-PWY:_superpathway_of_L-serine_and_glycine_biosynthesis_I_HB	rs74283847	chr3:100693648	T	A	0.1403	-0.6532	0.1249	1.715e-07	intronic	ADGRG7
s__Gemella_asaccharolytica_HB	rs10247950	chr7:53173914	G	A	0.04044	1.185	0.2266	1.719e-07	intergenic	POM121L12(dist=136989),LINC01446(dist=481595)
TEICHOICACID-PWY:_teichoic_acid_poly-glycerol_biosynthesis_HB	chr12:14964362	chr12:14964362	A	AC	0.07602	0.8739	0.1672	1.722e-07	intergenic	ARHGDIB(dist=2592),PDE6H(dist=8660)
PRPP-PWY:_superpathway_of_histidine,_purine,_and_pyrimidine_biosynthesis_HB	rs6448751	chr4:11508169	T	C	0.4832	-0.7537	0.1442	1.724e-07	intergenic	HS3ST1(dist=79256),LINC02360(dist=232782)
PWY-6121:_5-aminoimidazole_ribonucleotide_biosynthesis_I_LOGres	rs1821796	chr4:160667284	C	T	0.4889	0.1487	0.02829	1.724e-07	intergenic	LINC02233(dist=889500),FSTL5(dist=716608)
NONOXIPENT-PWY:_pentose_phosphate_pathway_non-oxidative_branch_LOGres	rs7332598	chr13:35617177	A	G	0.1075	-0.15	0.02854	1.73e-07	intronic	NBEA
PWY-5138:_unsaturated,_even_numbered_fatty_acid_beta-oxidation_HB	rs817418	chr1:85164275	C	T	0.1874	0.6509	0.1246	1.74e-07	intronic	SYDE2
UDPNAGSYN-PWY:_UDP-N-acetyl-D-glucosamine_biosynthesis_I_LOGres	rs6849245	chr4:74697153	A	G	0.444	-0.148	0.02815	1.74e-07	intergenic	AREG(dist=242144),BTC(dist=47607)
TCA:_TCA_cycle_I_prokaryotic_HB	rs62477301	chr7:115284290	C	T	0.3757	-0.4637	0.08874	1.741e-07	intergenic	LINC01392(dist=52935),SNORA25B(dist=297025)
PRPP-PWY:_superpathway_of_histidine,_purine,_and_pyrimidine_biosynthesis_HB	rs12501956	chr4:11511494	G	A	0.4843	-0.7468	0.1429	1.743e-07	intergenic	HS3ST1(dist=82581),LINC02360(dist=229457)
DAPLYSINESYN-PWY:_L-lysine_biosynthesis_I_HB	rs12888829	chr14:46926598	T	G	0.2769	0.4907	0.09391	1.744e-07	intronic	MDGA2
PWY-6285:_superpathway_of_fatty_acids_biosynthesis_E._coli_HB	rs11075710	chr16:69217037	A	T	0.03533	1.585	0.3035	1.751e-07	intronic	SNTB2
PWY-6284:_superpathway_of_unsaturated_fatty_acids_biosynthesis_E._coli_HB	rs12192900	chr6:120964939	C	T	0.06357	1.262	0.2416	1.752e-07	intergenic	MIR3144(dist=949682),TBC1D32(dist=114555)
PWY-5138:_unsaturated,_even_numbered_fatty_acid_beta-oxidation_HB	rs753157074	chr1:85161870	A	AAAAG	0.1846	0.656	0.1256	1.755e-07	intronic	SYDE2
PWY-7222:_guanosine_deoxyribonucleotides_de_novo_biosynthesis_II_LOGres	rs79146559	chr8:91436352	A	G	0.01106	-0.1517	0.02887	1.757e-07	intergenic	SLC26A7(dist=38198),RUNX1T1(dist=518615)
PWY-6628:_superpathway_of_L-phenylalanine_biosynthesis_HB	rs4665558	chr2:23167319	C	T	0.4911	0.4408	0.0844	1.761e-07	intergenic	LINC01884(dist=629032),KLHL29(dist=218108)
GLYCOGENSYNTH-PWY:_glycogen_biosynthesis_I_from_ADP-D-Glucose_HB	rs10783943	chr12:59139528	T	C	0.2039	0.6572	0.1258	1.764e-07	intergenic	LRIG3(dist=218990),SLC16A7(dist=456512)
SO4ASSIM-PWY:_sulfate_reduction_I_assimilatory_HB	rs11789778	chr9:100391217	G	T	0.2229	-0.5134	0.09831	1.771e-07	intergenic	TEX10(dist=38240),MSANTD3(dist=35996)
GLYCOGENSYNTH-PWY:_glycogen_biosynthesis_I_from_ADP-D-Glucose_HB	rs1846626	chr12:59148336	A	G	0.2041	0.6556	0.1256	1.776e-07	intergenic	LRIG3(dist=227798),SLC16A7(dist=447704)
PWY0-166:_superpathway_of_pyrimidine_deoxyribonucleotides_de_novo_biosynthesis_E._coli_LOGres	rs1821796	chr4:160667284	C	T	0.4889	0.1485	0.02828	1.778e-07	intergenic	LINC02233(dist=889500),FSTL5(dist=716608)
PWY66-399:_gluconeogenesis_III_HB	rs617260	chr21:39570563	C	T	0.3479	-0.4653	0.08912	1.779e-07	intergenic	WRB-SH3BGR(dist=55057),B3GALT5-AS1(dist=26585)
PWY-6285:_superpathway_of_fatty_acids_biosynthesis_E._coli_HB	rs11758100	chr6:120946369	T	A	0.06388	1.278	0.2448	1.783e-07	intergenic	MIR3144(dist=931112),TBC1D32(dist=133125)
PWY-1042:_glycolysis_IV_plant_cytosol_LOGres	rs111588712	chr6:47247488	C	T	0.01178	-0.149	0.02839	1.803e-07	intronic	TNFRSF21
c__Actinobacteria_LOGres	rs59790423	chr15:98072664	C	T	0.0132	-0.1396	0.02661	1.806e-07	intergenic	LINC02251(dist=50326),LINC01582(dist=10315)
PWY-5138:_unsaturated,_even_numbered_fatty_acid_beta-oxidation_HB	rs12084434	chr1:85154237	G	C	0.1881	0.6495	0.1245	1.815e-07	intergenic	MIR4423(dist=20364),SYDE2(dist=3436)
g__Cutibacterium_LOGres	rs6672860	chr1:156324106	T	C	0.2127	0.14	0.0267	1.817e-07	intronic	CCT3
s__Gemella_asaccharolytica_HB	rs4947785	chr7:53144613	G	T	0.04104	1.204	0.2308	1.828e-07	intergenic	POM121L12(dist=107688),LINC01446(dist=510896)
ECASYN-PWY:_enterobacterial_common_antigen_biosynthesis_HB	rs9613372	chr22:27091280	A	G	0.2875	0.7232	0.1387	1.834e-07	intergenic	LOC284898(dist=30762),LOC105372977(dist=96236)
FERMENTATION-PWY:_mixed_acid_fermentation_HB	rs10951143	chr7:26591177	C	G	0.4786	0.5154	0.09883	1.836e-07	intergenic	LOC441204(dist=50227),C7orf71(dist=46694)
ORNDEG-PWY:_superpathway_of_ornithine_degradation_HB	rs2686571	chr12:114436881	T	A	0.01392	2.11	0.4047	1.845e-07	intergenic	TBX5-AS1(dist=24049),TBX3(dist=233373)
ORNDEG-PWY:_superpathway_of_ornithine_degradation_HB	rs1248034	chr12:114443601	G	A	0.01393	2.11	0.4047	1.848e-07	intergenic	TBX5-AS1(dist=30769),TBX3(dist=226653)
PWY-6125:_superpathway_of_guanosine_nucleotides_de_novo_biosynthesis_II_LOGres	rs182456351	chr11:129984469	T	C	0.0197	-0.1518	0.02893	1.85e-07	intronic	PRDM10
NONOXIPENT-PWY:_pentose_phosphate_pathway_non-oxidative_branch_LOGres	rs7331643	chr13:35613242	T	A	0.1064	-0.1496	0.02853	1.858e-07	intronic	NBEA
PWY-7219:_adenosine_ribonucleotides_de_novo_biosynthesis_LOGres	rs17023992	chr4:147847767	T	G	0.01249	0.1484	0.02831	1.861e-07	intronic	ARHGAP10
HOMOSER-METSYN-PWY:_L-methionine_biosynthesis_I_HB	rs10896672	chr11:57969572	C	A	0.4189	-0.4746	0.09105	1.862e-07	intergenic	TMX2-CTNND1(dist=150392),OR9Q1(dist=54309)
SALVADEHYPOX-PWY:_adenosine_nucleotides_degradation_II_HB	rs140165903	chr15:77799073	G	A	0.01429	2.161	0.4145	1.863e-07	intronic	LINGO1
g__Actinomyces_HB	rs117005476	chr12:7502983	A	G	0.09065	0.9644	0.185	1.869e-07	intronic	CD163
GLYCOGENSYNTH-PWY:_glycogen_biosynthesis_I_from_ADP-D-Glucose_HB	rs3863389	chr12:59134250	A	G	0.2041	0.6566	0.126	1.869e-07	intergenic	LRIG3(dist=213712),SLC16A7(dist=461790)
PWY-7228:_superpathway_of_guanosine_nucleotides_de_novo_biosynthesis_I_LOGres	rs57773286	chr4:160596207	A	T	0.3112	-0.1478	0.0282	1.87e-07	intergenic	LINC02233(dist=818423),FSTL5(dist=787685)
s__Haemophilus_parainfluenzae_HB	rs11654449	chr17:78616951	C	G	0.3456	0.6446	0.1237	1.871e-07	downstream	LINC02081(dist=433)
PWY-5973:_cis-vaccenate_biosynthesis_HB	rs75564892	chr12:79061111	T	C	0.01999	1.762	0.3382	1.872e-07	intronic	SYT1
f__Sphingobacteriaceae_HB	chr5:61341614	chr5:61341614	T	TAAAG	0.05714	1.049	0.2013	1.873e-07	intronic	ZSWIM6
ENTBACSYN-PWY:_enterobactin_biosynthesis_HB	rs12609457	chr19:15241315	C	T	0.3567	0.6948	0.1333	1.885e-07	intronic	BRD4
PWY-5138:_unsaturated,_even_numbered_fatty_acid_beta-oxidation_HB	rs12028707	chr1:85152086	A	G	0.1877	0.6458	0.1239	1.888e-07	intergenic	MIR4423(dist=18213),SYDE2(dist=5587)
s__Gemella_asaccharolytica_HB	rs4430046	chr7:53141382	T	C	0.04104	1.203	0.231	1.899e-07	intergenic	POM121L12(dist=104457),LINC01446(dist=514127)
P105-PWY:_TCA_cycle_IV_2-oxoglutarate_decarboxylase_HB	rs78412049	chr11:125214233	A	G	0.2491	-0.5854	0.1124	1.91e-07	intronic	PKNOX2
s__Pedobacter_nutrimenti_HB	rs80324204	chr5:61561390	T	C	0.05103	1.098	0.2108	1.911e-07	intergenic	ZSWIM6(dist=15218),C5orf64(dist=76391)
PWY-6609:_adenine_and_adenosine_salvage_III_HB	rs79564763	chr5:28510879	G	A	0.05032	-1.083	0.208	1.913e-07	intergenic	LINC02103(dist=223214),LSP1P3(dist=415991)
PWY-5913:_TCA_cycle_VI_obligate_autotrophs_HB	rs9685313	chr4:153966696	T	C	0.3583	0.4787	0.09193	1.914e-07	intergenic	SFRP2(dist=177620),DCHS2(dist=267679)
GLYCOGENSYNTH-PWY:_glycogen_biosynthesis_I_from_ADP-D-Glucose_HB	rs10877208	chr12:59144462	G	C	0.202	0.6607	0.1269	1.918e-07	intergenic	LRIG3(dist=223924),SLC16A7(dist=451578)
PWY-6125:_superpathway_of_guanosine_nucleotides_de_novo_biosynthesis_II_LOGres	rs140086536	chr2:25985103	GA	G	0.02891	-0.1513	0.02887	1.918e-07	intergenic	KIF3C(dist=2529),RAB10(dist=48757)
s__Gemella_asaccharolytica_HB	rs7794877	chr7:53152435	G	T	0.03997	1.19	0.2284	1.918e-07	intergenic	POM121L12(dist=115510),LINC01446(dist=503074)
ORNDEG-PWY:_superpathway_of_ornithine_degradation_HB	rs2551390	chr12:114419553	G	A	0.01394	2.105	0.4042	1.919e-07	intergenic	TBX5-AS1(dist=6721),TBX3(dist=250701)
PWY-6125:_superpathway_of_guanosine_nucleotides_de_novo_biosynthesis_II_LOGres	rs567740093	chr9:90855547	TA	T	0.03212	-0.1512	0.02887	1.925e-07	intronic	SYK
PWY-7111:_pyruvate_fermentation_to_isobutanol_engineered_LOGres	rs4812161	chr20:60254102	T	C	0.2049	-0.1495	0.02854	1.927e-07	ncRNA_intronic	MIR646HG
GLYCOGENSYNTH-PWY:_glycogen_biosynthesis_I_from_ADP-D-Glucose_HB	rs10783939	chr12:59134813	G	A	0.2034	0.6602	0.1268	1.929e-07	intergenic	LRIG3(dist=214275),SLC16A7(dist=461227)
PWY-7229:_superpathway_of_adenosine_nucleotides_de_novo_biosynthesis_I_LOGres	rs200235981	chr16:34025379	A	C	0.01892	-0.1514	0.02891	1.932e-07	intergenic	ENPP7P13(dist=241104),UBE2MP1(dist=1144052)
c__Actinobacteria_LOGres	rs144996727	chr1:226630657	T	C	0.05175	-0.1392	0.02661	1.938e-07	intergenic	STUM(dist=21443),ITPKB(dist=1033)
PWY-7111:_pyruvate_fermentation_to_isobutanol_engineered_LOGres	rs118029481	chr5:36390289	A	G	0.02034	-0.1494	0.02854	1.942e-07	intergenic	RANBP3L(dist=88380),SLC1A3(dist=216066)
PWY-6113:_superpathway_of_mycolate_biosynthesis_HB	rs117169582	chr20:4370744	T	C	0.01786	1.9	0.3651	1.951e-07	intergenic	ADRA1D(dist=121732),PRNP(dist=315350)
PWY-5188:_tetrapyrrole_biosynthesis_I_from_glutamate_LOGres	rs146183832	chr6:17338998	T	C	0.02179	-0.1495	0.02857	1.956e-07	intergenic	RBM24(dist=45130),CAP2(dist=54507)
PWY-5188:_tetrapyrrole_biosynthesis_I_from_glutamate_LOGres	rs924459	chr5:1761530	C	T	0.01758	-0.1499	0.02864	1.957e-07	intergenic	MIR4277(dist=52662),MRPL36(dist=36855)
PRPP-PWY:_superpathway_of_histidine,_purine,_and_pyrimidine_biosynthesis_HB	rs141984350	chr13:38331987	T	C	0.01784	1.902	0.3656	1.958e-07	intergenic	LINC00571(dist=188755),UFM1(dist=17784)
PENTOSE-P-PWY:_pentose_phosphate_pathway_HB	rs6890118	chr5:52442435	A	G	0.01463	2.126	0.4086	1.961e-07	intergenic	LINC02118(dist=398526),PELO(dist=345505)
g__Actinomyces_HB	rs3793676	chr10:132745087	A	G	0.0168	1.825	0.3507	1.966e-07	intronic	INPP5A
PWY-1042:_glycolysis_IV_plant_cytosol_LOGres	rs10873968	chr1:78260566	T	C	0.1563	-0.1486	0.02839	1.972e-07	ncRNA_intronic	MGC27382
ORNDEG-PWY:_superpathway_of_ornithine_degradation_HB	rs1248033	chr12:114443489	A	G	0.01358	2.104	0.4045	1.976e-07	intergenic	TBX5-AS1(dist=30657),TBX3(dist=226765)
PWY-6936:_seleno-amino_acid_biosynthesis_LOGres	rs76012479	chr3:140551679	C	G	0.04069	-0.1506	0.02879	1.978e-07	intronic	CLSTN2
PWY-6285:_superpathway_of_fatty_acids_biosynthesis_E._coli_HB	chr6:120971098	chr6:120971098	T	TGG	0.06388	1.269	0.244	1.983e-07	intergenic	MIR3144(dist=955841),TBC1D32(dist=108396)
PWY-6285:_superpathway_of_fatty_acids_biosynthesis_E._coli_HB	rs62446006	chr6:120971102	A	C	0.06388	1.269	0.244	1.983e-07	intergenic	MIR3144(dist=955845),TBC1D32(dist=108392)
PWY-6285:_superpathway_of_fatty_acids_biosynthesis_E._coli_HB	rs149392930	chr6:120971104	TATG	T	0.06388	1.269	0.244	1.983e-07	intergenic	MIR3144(dist=955847),TBC1D32(dist=108390)
PWY-6737:_starch_degradation_V_HB	rs77044694	chr6:133715803	C	T	0.09493	-0.7758	0.1492	1.986e-07	ncRNA_intronic	TARID
PWY-3841:_folate_transformations_II_LOGres	rs6984393	chr8:106058033	T	C	0.3907	-0.1477	0.02824	1.987e-07	ncRNA_intronic	ZFPM2-AS1
o__Burkholderiales_HB	rs11664911	chr18:8502343	C	G	0.3156	0.6223	0.1197	1.988e-07	intergenic	PTPRM(dist=95482),RAB12(dist=107102)
PWY-6125:_superpathway_of_guanosine_nucleotides_de_novo_biosynthesis_II_LOGres	rs183916576	chr19:17004674	T	C	0.01392	-0.1511	0.02888	1.993e-07	intronic	CPAMD8
PWY-6125:_superpathway_of_guanosine_nucleotides_de_novo_biosynthesis_II_LOGres	rs3917160	chr14:75977886	A	G	0.01535	-0.151	0.02888	1.994e-07	intronic	TGFB3
PWY-6121:_5-aminoimidazole_ribonucleotide_biosynthesis_I_LOGres	rs6469027	chr8:106001226	A	G	0.3723	-0.1489	0.02847	2.004e-07	ncRNA_intronic	ZFPM2-AS1
ANAGLYCOLYSIS-PWY:_glycolysis_III_from_glucose_LOGres	rs117418839	chr12:97970093	C	A	0.01606	-0.1496	0.0286	2.005e-07	intergenic	MIR4495(dist=30972),MIR4303(dist=25290)
PWY-5913:_TCA_cycle_VI_obligate_autotrophs_HB	rs4640650	chr4:153968974	C	T	0.3586	0.4773	0.09182	2.007e-07	intergenic	SFRP2(dist=179898),DCHS2(dist=265401)
PWY-5138:_unsaturated,_even_numbered_fatty_acid_beta-oxidation_HB	chr1:85179948	chr1:85179948	G	GA	0.1876	0.6487	0.1248	2.018e-07	intronic	SYDE2
PWY-6284:_superpathway_of_unsaturated_fatty_acids_biosynthesis_E._coli_HB	rs11075710	chr16:69217037	A	T	0.03533	1.57	0.3021	2.019e-07	intronic	SNTB2
PWY-6936:_seleno-amino_acid_biosynthesis_LOGres	rs138352320	chr2:57486759	T	A	0.01071	-0.1506	0.0288	2.021e-07	intergenic	CCDC85A(dist=1100585),VRK2(dist=420892)
PWY-6387:_UDP-N-acetylmuramoyl-pentapeptide_biosynthesis_I_meso-diaminopimelate_containing_LOGres	rs6469027	chr8:106001226	A	G	0.3723	-0.1489	0.02849	2.023e-07	ncRNA_intronic	ZFPM2-AS1
PWY-5188:_tetrapyrrole_biosynthesis_I_from_glutamate_LOGres	rs138246510	chr6:17334421	A	G	0.02179	-0.1493	0.02857	2.025e-07	intergenic	RBM24(dist=40553),CAP2(dist=59084)
f__Flavobacteriaceae_HB	rs11961352	chr6:13112652	A	T	0.07566	0.8547	0.1645	2.026e-07	intronic	PHACTR1
g__Serratia_HB	rs7134411	chr12:69993666	C	T	0.4789	-0.5618	0.1081	2.028e-07	intergenic	MYRFL(dist=34941),LINC01481(dist=228525)
PWY-6284:_superpathway_of_unsaturated_fatty_acids_biosynthesis_E._coli_HB	rs10484955	chr6:120971552	A	G	0.06388	1.264	0.2433	2.037e-07	intergenic	MIR3144(dist=956295),TBC1D32(dist=107942)
s__Klebsiella_aerogenes_HB	chr10:16847892	chr10:16847892	T	TA	0.495	0.5399	0.1039	2.038e-07	intronic	CUBN
PWY-5345:_superpathway_of_L-methionine_biosynthesis_by_sulfhydrylation_HB	rs72733386	chr9:100388726	T	C	0.2139	-0.521	0.1003	2.043e-07	intergenic	TEX10(dist=35749),MSANTD3(dist=38487)
PWY-5138:_unsaturated,_even_numbered_fatty_acid_beta-oxidation_HB	rs817430	chr1:85170612	G	C	0.1875	0.6475	0.1246	2.049e-07	intronic	SYDE2
DAPLYSINESYN-PWY:_L-lysine_biosynthesis_I_HB	rs1491905	chr14:46827083	C	T	0.2673	0.4918	0.09469	2.055e-07	intergenic	RPL10L(dist=175258),MDGA2(dist=12542)
g__Neisseria_HB	rs6817668	chr4:114794135	C	G	0.4083	-0.5872	0.113	2.056e-07	intergenic	UGT8(dist=115910),NDST4(dist=33638)
PWY-5138:_unsaturated,_even_numbered_fatty_acid_beta-oxidation_HB	rs817413	chr1:85160172	T	G	0.1863	0.6477	0.1247	2.058e-07	intronic	SYDE2
PWY-6113:_superpathway_of_mycolate_biosynthesis_HB	rs143231524	chr8:123867098	A	G	0.01356	2.154	0.4148	2.074e-07	intronic	FER1L6
PWY-6122:_5-aminoimidazole_ribonucleotide_biosynthesis_II_LOGres	rs13061465	chr3:72519218	C	A	0.3596	0.1475	0.02824	2.076e-07	intergenic	RYBP(dist=72595),LOC105377162(dist=144078)
PWY-5971:_palmitate_biosynthesis_II_bacteria_and_plants_HB	rs117169582	chr20:4370744	T	C	0.01786	1.898	0.3656	2.079e-07	intergenic	ADRA1D(dist=121732),PRNP(dist=315350)
PWY-5989:_stearate_biosynthesis_II_bacteria_and_plants_HB	rs117169582	chr20:4370744	T	C	0.01786	1.898	0.3656	2.079e-07	intergenic	ADRA1D(dist=121732),PRNP(dist=315350)
PWY-5138:_unsaturated,_even_numbered_fatty_acid_beta-oxidation_HB	rs12021868	chr1:85190913	C	T	0.1866	0.6455	0.1243	2.08e-07	intronic	SYDE2
COA-PWY:_coenzyme_A_biosynthesis_I_LOGres	rs3053359	chr14:86211604	T	TAATA	0.09764	0.1477	0.02828	2.083e-07	intergenic	LINC02328(dist=81827),LINC01148(dist=694174)
PWY-5971:_palmitate_biosynthesis_II_bacteria_and_plants_HB	rs143231524	chr8:123867098	A	G	0.01356	2.154	0.415	2.089e-07	intronic	FER1L6
PWY-5989:_stearate_biosynthesis_II_bacteria_and_plants_HB	rs143231524	chr8:123867098	A	G	0.01356	2.154	0.415	2.089e-07	intronic	FER1L6
p__Firmicutes_LOGres	rs1460157	chr4:136763307	T	C	0.2395	0.1395	0.02673	2.092e-07	intergenic	LINC00613(dist=849627),LINC02511(dist=32595)
PWY-5659:_GDP-mannose_biosynthesis_HB	rs780224970	chr14:46773351	A	AGAGGAATC	0.2488	0.5087	0.098	2.093e-07	intergenic	RPL10L(dist=121526),MDGA2(dist=66274)
PWY-1042:_glycolysis_IV_plant_cytosol_LOGres	rs145060451	chr17:17049702	G	C	0.01106	-0.1482	0.0284	2.096e-07	intronic	MPRIP
UDPNAGSYN-PWY:_UDP-N-acetyl-D-glucosamine_biosynthesis_I_LOGres	rs11929747	chr4:74702700	G	T	0.4479	-0.147	0.02816	2.096e-07	intergenic	AREG(dist=247691),BTC(dist=42060)
s__Corynebacterium_accolens_HB	rs11710080	chr3:119285891	T	C	0.2221	0.5069	0.09767	2.099e-07	ncRNA_intronic	B4GALT4-AS1
PWY-5345:_superpathway_of_L-methionine_biosynthesis_by_sulfhydrylation_HB	rs11789778	chr9:100391217	G	T	0.2229	-0.5104	0.09834	2.105e-07	intergenic	TEX10(dist=38240),MSANTD3(dist=35996)
g__Corynebacterium_LOGres	rs149055047	chr5:80620017	C	T	0.01071	-0.1447	0.02772	2.11e-07	ncRNA_intronic	LINC01337
s__Haemophilus_parainfluenzae_HB	rs142488270	chr2:195699620	G	A	0.02034	1.658	0.3196	2.111e-07	intronic	SLC39A10
PWY-6122:_5-aminoimidazole_ribonucleotide_biosynthesis_II_LOGres	rs10009620	chr4:116802931	T	C	0.2675	0.1473	0.02824	2.122e-07	intergenic	MIR1973(dist=503163),TRAM1L1(dist=280623)
PWY-5138:_unsaturated,_even_numbered_fatty_acid_beta-oxidation_HB	rs1037744	chr1:85174749	A	G	0.1867	0.6473	0.1248	2.128e-07	intronic	SYDE2
ENTBACSYN-PWY:_enterobactin_biosynthesis_HB	rs28533899	chr5:164431558	A	G	0.2286	0.751	0.1448	2.129e-07	intergenic	MAT2B(dist=912205),LINC02143(dist=16864)
PWY-2941:_L-lysine_biosynthesis_II_HB	rs72813451	chr5:162969034	A	G	0.01143	2.211	0.4262	2.14e-07	intergenic	GABRG2(dist=813495),CCNG1(dist=468537)
PWY-5097:_L-lysine_biosynthesis_VI_HB	rs544023	chr15:51715325	G	A	0.3964	-0.5186	0.09999	2.141e-07	intronic	SCG3
PWY-724:_superpathway_of_L-lysine,_L-threonine_and_L-methionine_biosynthesis_II_HB	rs544023	chr15:51715325	G	A	0.3964	-0.5186	0.09999	2.141e-07	intronic	SCG3
p__Firmicutes_LOGres	rs17617692	chr4:136760476	C	T	0.2371	0.1394	0.02674	2.145e-07	intergenic	LINC00613(dist=846796),LINC02511(dist=35426)
s__Corynebacterium_tuberculostearicum_HB	rs10946026	chr6:164765858	A	G	0.04217	1.253	0.2417	2.146e-07	intergenic	LOC102724152(dist=1094374),MEAT6(dist=27519)
PWY66-399:_gluconeogenesis_III_HB	rs75603002	chr15:51610837	G	A	0.475	-0.4362	0.08411	2.147e-07	intronic	DMXL2
s__Cutibacterium_acnes_LOGres	rs61814799	chr1:156325662	T	C	0.2132	0.1394	0.02675	2.16e-07	intronic	CCT3
GLYCOGENSYNTH-PWY:_glycogen_biosynthesis_I_from_ADP-D-Glucose_HB	rs6581235	chr12:59137286	G	A	0.2045	0.6513	0.1256	2.164e-07	intergenic	LRIG3(dist=216748),SLC16A7(dist=458754)
g__Rothia_HB	rs117794400	chr17:1157052	T	C	0.1086	0.9076	0.1751	2.168e-07	intronic	ABR
PWY-5138:_unsaturated,_even_numbered_fatty_acid_beta-oxidation_HB	rs12036276	chr1:85157603	G	A	0.1862	0.6447	0.1244	2.178e-07	downstream	SYDE2(dist=70)
PWY-5971:_palmitate_biosynthesis_II_bacteria_and_plants_HB	rs149675589	chr16:69214288	T	G	0.03214	1.504	0.2902	2.181e-07	intronic	SNTB2
PWY-5989:_stearate_biosynthesis_II_bacteria_and_plants_HB	rs149675589	chr16:69214288	T	G	0.03214	1.504	0.2902	2.181e-07	intronic	SNTB2
PWY-3001:_superpathway_of_L-isoleucine_biosynthesis_I_HB	rs7356115	chr3:19915038	G	A	0.3471	0.4607	0.08888	2.183e-07	intronic	EFHB
ANAGLYCOLYSIS-PWY:_glycolysis_III_from_glucose_LOGres	rs529645607	chr7:34211750	T	A	0.01142	-0.1491	0.0286	2.189e-07	intergenic	BMPER(dist=55878),NPSR1-AS1(dist=134762)
PRPP-PWY:_superpathway_of_histidine,_purine,_and_pyrimidine_biosynthesis_HB	rs2088130	chr4:11509391	T	A	0.4818	-0.741	0.143	2.197e-07	intergenic	HS3ST1(dist=80478),LINC02360(dist=231560)
PWY-6284:_superpathway_of_unsaturated_fatty_acids_biosynthesis_E._coli_HB	rs12203037	chr6:120985642	A	T	0.06393	1.264	0.244	2.197e-07	intergenic	MIR3144(dist=970385),TBC1D32(dist=93852)
PWY66-399:_gluconeogenesis_III_HB	rs599377	chr21:39572284	C	G	0.3443	-0.4702	0.09075	2.2e-07	intergenic	WRB-SH3BGR(dist=56778),B3GALT5-AS1(dist=24864)
PWY-6285:_superpathway_of_fatty_acids_biosynthesis_E._coli_HB	rs11153978	chr6:120963577	T	C	0.06246	1.286	0.2482	2.206e-07	intergenic	MIR3144(dist=948320),TBC1D32(dist=115917)
PWY-6122:_5-aminoimidazole_ribonucleotide_biosynthesis_II_LOGres	rs180920046	chr6:10113504	T	C	0.01714	-0.1471	0.02824	2.207e-07	intergenic	LOC100506207(dist=1328059),TFAP2A(dist=283179)
PWY-7111:_pyruvate_fermentation_to_isobutanol_engineered_LOGres	rs142413395	chr9:125156542	T	G	0.01892	-0.1488	0.02855	2.207e-07	intronic	PPP6C
PWY-3001:_superpathway_of_L-isoleucine_biosynthesis_I_HB	rs2886101	chr3:19911063	A	G	0.3463	0.4591	0.08862	2.208e-07	intronic	EFHB
COA-PWY:_coenzyme_A_biosynthesis_I_LOGres	rs1954110	chr14:86217509	C	G	0.096	0.1472	0.02825	2.218e-07	intergenic	LINC02328(dist=87732),LINC01148(dist=688269)
GLYCOLYSIS:_glycolysis_I_from_glucose_6-phosphate_HB	rs425049	chr8:16178465	C	T	0.4596	-0.4416	0.08527	2.229e-07	intronic	MSR1
HISDEG-PWY:_L-histidine_degradation_I_LOGres	rs12890746	chr14:57654974	A	G	0.1969	0.1499	0.02878	2.236e-07	intronic	SLC35F4
s__Gemella_asaccharolytica_HB	rs6958007	chr7:53144275	C	T	0.04104	1.183	0.2285	2.241e-07	intergenic	POM121L12(dist=107350),LINC01446(dist=511234)
PWY-6125:_superpathway_of_guanosine_nucleotides_de_novo_biosynthesis_II_LOGres	rs142516820	chr6:54138254	G	A	0.02605	-0.1504	0.02888	2.246e-07	exonic	MLIP
NONOXIPENT-PWY:_pentose_phosphate_pathway_non-oxidative_branch_LOGres	rs7320773	chr13:35614773	G	A	0.1074	-0.1486	0.02854	2.248e-07	intronic	NBEA
PWY-6123:_inosine-5-phosphate_biosynthesis_I_LOGres	rs7650964	chr3:24590841	A	G	0.02034	-0.1478	0.02839	2.248e-07	intergenic	MIR4792(dist=69406),RARB(dist=238482)
PWY-5913:_TCA_cycle_VI_obligate_autotrophs_HB	rs12498316	chr4:153967741	A	G	0.3594	0.4751	0.09178	2.263e-07	intergenic	SFRP2(dist=178665),DCHS2(dist=266634)
PWY-6901:_superpathway_of_glucose_and_xylose_degradation_HB	rs28896913	chr1:985123	A	G	0.06286	1.322	0.2553	2.264e-07	intergenic	PERM1(dist=3006),HES4(dist=13839)
PWY-6317:_galactose_degradation_I_Leloir_pathway_HB	rs1018578	chr13:46801893	C	A	0.3084	-0.5031	0.09722	2.273e-07	intergenic	ESD(dist=4661),HTR2A(dist=29649)
PWY66-399:_gluconeogenesis_III_HB	rs517904	chr21:39571974	C	T	0.3482	-0.4628	0.08943	2.273e-07	intergenic	WRB-SH3BGR(dist=56468),B3GALT5-AS1(dist=25174)
PWY-5138:_unsaturated,_even_numbered_fatty_acid_beta-oxidation_HB	rs2994490	chr1:85179482	C	G	0.1881	0.6441	0.1245	2.283e-07	intronic	SYDE2
TRNA-CHARGING-PWY:_tRNA_charging_HB	rs2047548	chr3:157661576	T	C	0.1951	-0.5577	0.1078	2.288e-07	intergenic	PQLC2L(dist=60344),SHOX2(dist=434435)
PWY-5138:_unsaturated,_even_numbered_fatty_acid_beta-oxidation_HB	rs817395	chr1:85147489	A	G	0.19	0.6396	0.1236	2.294e-07	intergenic	MIR4423(dist=13616),SYDE2(dist=10184)
DAPLYSINESYN-PWY:_L-lysine_biosynthesis_I_HB	rs35697587	chr14:46829302	A	G	0.2664	0.4895	0.09461	2.296e-07	intergenic	RPL10L(dist=177477),MDGA2(dist=10323)
PWY-5138:_unsaturated,_even_numbered_fatty_acid_beta-oxidation_HB	rs149505940	chr1:85143240	A	G	0.1818	0.6466	0.125	2.302e-07	intergenic	MIR4423(dist=9367),SYDE2(dist=14433)
PWY-7199:_pyrimidine_deoxyribonucleosides_salvage_LOGres	rs117316740	chr20:12619904	T	G	0.01142	-0.1495	0.02874	2.303e-07	intergenic	BTBD3(dist=693309),LINC01722(dist=245300)
PWY-5138:_unsaturated,_even_numbered_fatty_acid_beta-oxidation_HB	rs817400	chr1:85150031	G	C	0.1878	0.6423	0.1242	2.308e-07	intergenic	MIR4423(dist=16158),SYDE2(dist=7642)
PHOSLIPSYN-PWY:_superpathway_of_phospholipid_biosynthesis_I_bacteria_HB	rs9994520	chr4:153961692	C	G	0.4104	0.4549	0.08796	2.313e-07	intergenic	SFRP2(dist=172616),DCHS2(dist=272683)
ANAGLYCOLYSIS-PWY:_glycolysis_III_from_glucose_LOGres	rs10869386	chr9:74311413	T	C	0.02543	-0.1491	0.02866	2.314e-07	intergenic	ANXA1(dist=1141019),LOC101927358(dist=60118)
PWY-6125:_superpathway_of_guanosine_nucleotides_de_novo_biosynthesis_II_LOGres	rs184647486	chr7:68960456	A	G	0.01142	-0.1502	0.02888	2.338e-07	intergenic	LOC102723427(dist=927766),LOC100507468(dist=634348)
c__Bacilli_LOGres	rs7874367	chr9:124615501	A	T	0.4615	0.1391	0.02677	2.344e-07	intronic	NR6A1
PWY0-845:_superpathway_of_pyridoxal_5-phosphate_biosynthesis_and_salvage_HB	rs142151836	chr2:130864205	G	A	0.08399	0.988	0.1911	2.344e-07	intergenic	AMER3(dist=96071),ARHGEF4(dist=52446)
PYRIDOXSYN-PWY:_pyridoxal_5-phosphate_biosynthesis_I_HB	rs142151836	chr2:130864205	G	A	0.08399	0.988	0.1911	2.344e-07	intergenic	AMER3(dist=96071),ARHGEF4(dist=52446)
NONOXIPENT-PWY:_pentose_phosphate_pathway_non-oxidative_branch_LOGres	rs7989094	chr13:35615969	A	G	0.1073	-0.1486	0.02857	2.346e-07	intronic	NBEA
s__Gemella_asaccharolytica_HB	rs6964576	chr7:53148030	T	A	0.0414	1.191	0.2304	2.347e-07	intergenic	POM121L12(dist=111105),LINC01446(dist=507479)
1CMET2-PWY:_N10-formyl-tetrahydrofolate_biosynthesis_HB	rs79719186	chr2:212284168	T	A	0.04354	1.225	0.237	2.353e-07	intronic	ERBB4
PWY66-399:_gluconeogenesis_III_HB	rs614610	chr21:39571120	G	A	0.348	-0.4649	0.08995	2.355e-07	intergenic	WRB-SH3BGR(dist=55614),B3GALT5-AS1(dist=26028)
g__Streptococcus_HB	rs7724818	chr5:66526056	T	C	0.09871	-0.9398	0.1818	2.357e-07	intergenic	LINC02229(dist=14452),MAST4(dist=70292)
c__Bacilli_LOGres	rs115224152	chr19:35469044	T	G	0.01249	-0.1391	0.02677	2.359e-07	intergenic	FFAR2(dist=17277),KRTDAP(dist=18280)
P105-PWY:_TCA_cycle_IV_2-oxoglutarate_decarboxylase_HB	rs4773751	chr13:93582818	G	A	0.1071	0.8167	0.158	2.368e-07	intronic	GPC6
PWY-6125:_superpathway_of_guanosine_nucleotides_de_novo_biosynthesis_II_LOGres	rs142901883	chr12:96985750	A	G	0.01621	-0.1509	0.02904	2.384e-07	intergenic	NEDD1(dist=32059),RMST(dist=477026)
PWY-7229:_superpathway_of_adenosine_nucleotides_de_novo_biosynthesis_I_LOGres	rs148892708	chr10:84197568	A	G	0.01499	-0.1503	0.02892	2.384e-07	intronic	CDHR1
s__Corynebacterium_accolens_HB	rs6601491	chr8:10558507	G	A	0.2891	0.4492	0.08695	2.393e-07	intergenic	PRSS55(dist=4341),RP1L1(dist=47843)
P441-PWY:_superpathway_of_N-acetylneuraminate_degradation_HB	rs17067831	chr5:166999286	C	A	0.4293	-0.6474	0.1253	2.403e-07	intergenic	LINC01947(dist=72916),LOC101927908(dist=165648)
s__Staphylococcus_epidermidis_LOGres	rs145971605	chr7:92872015	C	T	0.01071	-0.1409	0.02714	2.403e-07	ncRNA_intronic	LOC101927497
NONOXIPENT-PWY:_pentose_phosphate_pathway_non-oxidative_branch_LOGres	rs9544773	chr13:35599348	G	T	0.1068	-0.1483	0.02855	2.404e-07	intronic	NBEA
PWY-841:_superpathway_of_purine_nucleotides_de_novo_biosynthesis_I_HB	rs11967385	chr6:41634837	C	G	0.06571	-0.9891	0.1915	2.418e-07	intergenic	FOXP4(dist=32453),MDFI(dist=2340)
DAPLYSINESYN-PWY:_L-lysine_biosynthesis_I_HB	rs11157528	chr14:46837677	T	C	0.2575	0.4948	0.09582	2.42e-07	intergenic	RPL10L(dist=185852),MDGA2(dist=1948)
g__Serratia_HB	rs12426534	chr12:69997552	G	A	0.4764	-0.5571	0.1079	2.42e-07	intergenic	MYRFL(dist=38827),LINC01481(dist=224639)
PWY-7111:_pyruvate_fermentation_to_isobutanol_engineered_LOGres	rs62294345	chr3:169444365	A	G	0.01035	-0.1483	0.02855	2.425e-07	intronic	MECOM
PWY4FS-8:_phosphatidylglycerol_biosynthesis_II_non-plastidic_HB	rs41483152	chr18:54831545	T	C	0.07352	0.8963	0.1736	2.428e-07	intronic	RAB27B
PRPP-PWY:_superpathway_of_histidine,_purine,_and_pyrimidine_biosynthesis_HB	rs9993970	chr4:11514080	G	A	0.4836	-0.7442	0.1441	2.438e-07	intergenic	HS3ST1(dist=85167),LINC02360(dist=226871)
s__Cutibacterium_acnes_LOGres	rs117942311	chr6:147122664	G	C	0.01249	-0.1388	0.02675	2.44e-07	ncRNA_intronic	STXBP5-AS1
s__Veillonella_parvula_HB	rs189710465	chr10:15478665	A	G	0.01249	2.101	0.407	2.443e-07	intergenic	FAM171A1(dist=107606),ITGA8(dist=35284)
PWY-6121:_5-aminoimidazole_ribonucleotide_biosynthesis_I_LOGres	rs13132954	chr4:116818794	G	C	0.2639	0.1468	0.0283	2.47e-07	intergenic	MIR1973(dist=519026),TRAM1L1(dist=264760)
DAPLYSINESYN-PWY:_L-lysine_biosynthesis_I_HB	chr14:46818991	chr14:46818991	T	TC	0.323	0.4605	0.08924	2.473e-07	intergenic	RPL10L(dist=167166),MDGA2(dist=20634)
PRPP-PWY:_superpathway_of_histidine,_purine,_and_pyrimidine_biosynthesis_HB	rs4773572	chr13:90450943	A	G	0.3114	0.7673	0.1487	2.479e-07	intergenic	MIR622(dist=219666),LINC01049(dist=42345)
s__Veillonella_parvula_HB	rs1465168	chr6:101432350	C	T	0.07816	1.026	0.1988	2.482e-07	intronic	GRIK2
c__Gammaproteobacteria_HB	rs5799075	chr12:72346490	C	CCT	0.05321	0.9915	0.1922	2.484e-07	intronic	TRHDE
GLYCOLYSIS:_glycolysis_I_from_glucose_6-phosphate_HB	rs1484751	chr8:16162448	T	C	0.4328	-0.4412	0.08554	2.502e-07	intronic	MSR1
THISYN-PWY:_superpathway_of_thiamin_diphosphate_biosynthesis_I_HB	rs148706345	chr17:4929128	A	G	0.0207	1.69	0.3276	2.507e-07	intergenic	CHRNE(dist=26054),GP1BA(dist=3147)
PWY-5138:_unsaturated,_even_numbered_fatty_acid_beta-oxidation_HB	rs79349251	chr1:85165890	C	T	0.1855	0.632	0.1226	2.529e-07	intronic	SYDE2
GLYCOGENSYNTH-PWY:_glycogen_biosynthesis_I_from_ADP-D-Glucose_HB	rs1392314	chr12:59143801	G	T	0.2049	0.6477	0.1256	2.533e-07	intergenic	LRIG3(dist=223263),SLC16A7(dist=452239)
PWY-6285:_superpathway_of_fatty_acids_biosynthesis_E._coli_HB	rs146523029	chr6:120948411	CAAAT	C	0.06281	1.269	0.2462	2.533e-07	intergenic	MIR3144(dist=933154),TBC1D32(dist=131083)
GLYCOGENSYNTH-PWY:_glycogen_biosynthesis_I_from_ADP-D-Glucose_HB	rs7137939	chr12:59133415	A	G	0.2041	0.6454	0.1252	2.54e-07	intergenic	LRIG3(dist=212877),SLC16A7(dist=462625)
DAPLYSINESYN-PWY:_L-lysine_biosynthesis_I_HB	rs61991421	chr14:46894822	A	G	0.24	0.5081	0.09857	2.542e-07	intronic	MDGA2
PWY-7222:_guanosine_deoxyribonucleotides_de_novo_biosynthesis_II_LOGres	rs3917161	chr14:75977405	G	A	0.01784	-0.1497	0.02888	2.542e-07	intronic	TGFB3
PWY-6282:_palmitoleate_biosynthesis_I_from_5Z-dodec-5-enoate_HB	rs149675589	chr16:69214288	T	G	0.03214	1.491	0.2892	2.543e-07	intronic	SNTB2
ENTBACSYN-PWY:_enterobactin_biosynthesis_HB	rs62391570	chr5:164433925	C	T	0.228	0.755	0.1465	2.545e-07	intergenic	MAT2B(dist=914572),LINC02143(dist=14497)
METSYN-PWY:_L-homoserine_and_L-methionine_biosynthesis_HB	rs10896671	chr11:57969571	A	C	0.4186	-0.4694	0.09108	2.551e-07	intergenic	TMX2-CTNND1(dist=150391),OR9Q1(dist=54310)
PWY66-399:_gluconeogenesis_III_HB	rs538329	chr21:39569007	G	C	0.3471	-0.4625	0.08974	2.556e-07	intergenic	WRB-SH3BGR(dist=53501),B3GALT5-AS1(dist=28141)
COA-PWY:_coenzyme_A_biosynthesis_I_LOGres	rs2373157	chr14:86202787	T	C	0.0935	0.1464	0.02825	2.56e-07	intergenic	LINC02328(dist=73010),LINC01148(dist=702991)
DAPLYSINESYN-PWY:_L-lysine_biosynthesis_I_HB	rs61991383	chr14:46785015	C	T	0.3643	0.4418	0.08573	2.564e-07	intergenic	RPL10L(dist=133190),MDGA2(dist=54610)
PEPTIDOGLYCANSYN-PWY:_peptidoglycan_biosynthesis_I_meso-diaminopimelate_containing_LOGres	rs72742035	chr5:22236233	G	T	0.01749	0.1468	0.02833	2.564e-07	intronic	CDH12
p__Firmicutes_LOGres	rs2890848	chr5:174730729	T	C	0.01429	-0.1385	0.02675	2.565e-07	UTR3	MSX2(NM_002449:c.*1146T>C)
PWY-6282:_palmitoleate_biosynthesis_I_from_5Z-dodec-5-enoate_HB	rs117169582	chr20:4370744	T	C	0.01786	1.878	0.3644	2.566e-07	intergenic	ADRA1D(dist=121732),PRNP(dist=315350)
g__Haemophilus_HB	rs2921254	chr3:106501411	C	T	0.112	0.8021	0.1557	2.572e-07	intergenic	CBLB(dist=631989),LINC00882(dist=608379)
PWY-5659:_GDP-mannose_biosynthesis_HB	rs35482016	chr14:46873065	C	A	0.2334	0.5138	0.09972	2.577e-07	intronic	MDGA2
ENTBACSYN-PWY:_enterobactin_biosynthesis_HB	rs4573014	chr5:164429383	A	G	0.2282	0.7458	0.1448	2.578e-07	intergenic	MAT2B(dist=910030),LINC02143(dist=19039)
COA-PWY:_coenzyme_A_biosynthesis_I_LOGres	rs1954111	chr14:86207860	C	G	0.09607	0.1464	0.02826	2.585e-07	intergenic	LINC02328(dist=78083),LINC01148(dist=697918)
PWY-5913:_TCA_cycle_VI_obligate_autotrophs_HB	rs17030864	chr4:153970943	A	C	0.3586	0.475	0.09221	2.585e-07	intergenic	SFRP2(dist=181867),DCHS2(dist=263432)
f__Enterobacteriaceae_HB	rs41371348	chr1:85784052	C	A	0.1431	-0.6531	0.1268	2.59e-07	intronic	COL24A1
PWY-7228:_superpathway_of_guanosine_nucleotides_de_novo_biosynthesis_I_LOGres	rs187370493	chr2:43434501	T	C	0.01432	-0.1463	0.02824	2.594e-07	intronic	THADA
ANAGLYCOLYSIS-PWY:_glycolysis_III_from_glucose_LOGres	rs75573580	chr12:97984571	G	A	0.0157	-0.1482	0.02861	2.597e-07	intergenic	MIR4495(dist=45450),MIR4303(dist=10812)
PWY-5913:_TCA_cycle_VI_obligate_autotrophs_HB	rs12502246	chr4:153976628	A	G	0.3633	0.4736	0.09196	2.6e-07	intergenic	SFRP2(dist=187552),DCHS2(dist=257747)
PWY-6285:_superpathway_of_fatty_acids_biosynthesis_E._coli_HB	rs2203593	chr6:120984603	A	G	0.0625	1.271	0.2469	2.61e-07	intergenic	MIR3144(dist=969346),TBC1D32(dist=94891)
PWY-5384:_sucrose_degradation_IV_sucrose_phosphorylase_HB	rs78443925	chr3:180609616	G	A	0.07352	1.127	0.2188	2.613e-07	UTR3	TTC14(NM_001042601:c.*1821A>G)
PWY-6122:_5-aminoimidazole_ribonucleotide_biosynthesis_II_LOGres	rs6856225	chr4:116811748	G	A	0.2661	0.1462	0.02824	2.619e-07	intergenic	MIR1973(dist=511980),TRAM1L1(dist=271806)
f__Sphingobacteriaceae_HB	rs80324204	chr5:61561390	T	C	0.05103	1.086	0.2109	2.623e-07	intergenic	ZSWIM6(dist=15218),C5orf64(dist=76391)
PWY-6285:_superpathway_of_fatty_acids_biosynthesis_E._coli_HB	rs11153983	chr6:120984284	T	C	0.06353	1.263	0.2454	2.627e-07	intergenic	MIR3144(dist=969027),TBC1D32(dist=95210)
PWY-6285:_superpathway_of_fatty_acids_biosynthesis_E._coli_HB	rs3920267	chr6:120984285	G	T	0.06353	1.263	0.2454	2.627e-07	intergenic	MIR3144(dist=969028),TBC1D32(dist=95209)
PWY-5138:_unsaturated,_even_numbered_fatty_acid_beta-oxidation_HB	rs817431	chr1:85171804	G	C	0.1881	0.6402	0.1244	2.631e-07	intronic	SYDE2
PWY-5138:_unsaturated,_even_numbered_fatty_acid_beta-oxidation_HB	rs817419	chr1:85164332	G	A	0.1874	0.6409	0.1245	2.641e-07	intronic	SYDE2
s__Staphylococcus_haemolyticus_HB	rs113709519	chr18:61805738	T	C	0.03286	1.506	0.2927	2.643e-07	intergenic	LINC01544(dist=51043),RNF152(dist=9333)
PWY-5138:_unsaturated,_even_numbered_fatty_acid_beta-oxidation_HB	rs12039804	chr1:85173362	A	G	0.1875	0.6407	0.1245	2.65e-07	intronic	SYDE2
PWY-6285:_superpathway_of_fatty_acids_biosynthesis_E._coli_HB	rs3942326	chr6:120970579	C	T	0.06388	1.263	0.2454	2.656e-07	intergenic	MIR3144(dist=955322),TBC1D32(dist=108915)
PWY-6282:_palmitoleate_biosynthesis_I_from_5Z-dodec-5-enoate_HB	rs143231524	chr8:123867098	A	G	0.01356	2.131	0.4142	2.664e-07	intronic	FER1L6
P441-PWY:_superpathway_of_N-acetylneuraminate_degradation_HB	rs78368674	chr5:166985180	T	G	0.2962	0.637	0.1238	2.668e-07	intergenic	LINC01947(dist=58810),LOC101927908(dist=179754)
PWY-5028:_L-histidine_degradation_II_HB	rs117112185	chr5:73357135	G	A	0.02605	1.929	0.375	2.685e-07	intergenic	LINC02230(dist=18372),FOXD1(dist=89121)
PWY-7111:_pyruvate_fermentation_to_isobutanol_engineered_LOGres	rs117353230	chr9:125866977	G	A	0.02141	-0.1477	0.02855	2.689e-07	intronic	PBX3
PWY-5686:_UMP_biosynthesis_LOGres	rs75543861	chr8:82242649	C	T	0.01178	-0.1475	0.0285	2.695e-07	intergenic	SNX16(dist=400363),LOC101927141(dist=669455)
g__Staphylococcus_LOGres	chr13:113455125	chr13:113455125	A	AAC	0.1926	-0.1394	0.02696	2.7e-07	downstream	DCUN1D2(dist=694)
GLYCOGENSYNTH-PWY:_glycogen_biosynthesis_I_from_ADP-D-Glucose_HB	rs1392313	chr12:59143558	G	A	0.2034	0.6441	0.1252	2.702e-07	intergenic	LRIG3(dist=223020),SLC16A7(dist=452482)
PWY-5686:_UMP_biosynthesis_LOGres	rs57835154	chr16:883167	G	A	0.07874	-0.1476	0.02854	2.702e-07	intronic	LMF1
PWY-6284:_superpathway_of_unsaturated_fatty_acids_biosynthesis_E._coli_HB	rs11758100	chr6:120946369	T	A	0.06388	1.254	0.2438	2.702e-07	intergenic	MIR3144(dist=931112),TBC1D32(dist=133125)
PWY-6124:_inosine-5-phosphate_biosynthesis_II_HB	rs11967385	chr6:41634837	C	G	0.06571	-0.9808	0.1907	2.704e-07	intergenic	FOXP4(dist=32453),MDFI(dist=2340)
s__Staphylococcus_haemolyticus_HB	rs79103257	chr18:61801400	G	A	0.03212	1.515	0.2946	2.711e-07	intergenic	LINC01544(dist=46705),RNF152(dist=13671)
g__Cutibacterium_LOGres	rs559677003	chr12:86153343	C	A	0.01463	-0.138	0.02671	2.716e-07	intronic	MGAT4C
s__Gemella_asaccharolytica_HB	rs4263711	chr7:53145470	G	A	0.04107	1.174	0.2283	2.726e-07	intergenic	POM121L12(dist=108545),LINC01446(dist=510039)
PRPP-PWY:_superpathway_of_histidine,_purine,_and_pyrimidine_biosynthesis_HB	rs6823849	chr4:11506615	A	C	0.4811	-0.737	0.1433	2.729e-07	intergenic	HS3ST1(dist=77702),LINC02360(dist=234336)
PWY-1042:_glycolysis_IV_plant_cytosol_LOGres	rs1417101	chr1:78263299	T	G	0.1586	-0.147	0.02844	2.736e-07	ncRNA_intronic	MGC27382
PWY-5138:_unsaturated,_even_numbered_fatty_acid_beta-oxidation_HB	rs74653660	chr1:85143389	A	G	0.1882	0.6357	0.1237	2.743e-07	intergenic	MIR4423(dist=9516),SYDE2(dist=14284)
g__Neisseria_HB	rs118130148	chr3:22674994	G	A	0.01001	2.111	0.4108	2.747e-07	intergenic	ZNF385D-AS2(dist=695166),UBE2E2-AS1(dist=520077)
c__Bacilli_LOGres	rs117848011	chr1:165985132	G	A	0.05211	-0.1383	0.02678	2.76e-07	intergenic	UCK2(dist=73514),FAM78B(dist=70786)
f__Neisseriaceae_HB	rs13136163	chr4:114798547	C	T	0.4075	-0.5746	0.1118	2.761e-07	intergenic	UGT8(dist=120322),NDST4(dist=29226)
p__Bacteroidetes_HB	rs1532164	chr5:77982370	C	T	0.3394	0.4596	0.08944	2.768e-07	intergenic	LOC101929154(dist=23274),AP3B1(dist=19956)
c__Bacilli_LOGres	rs12504293	chr4:136768195	A	G	0.2398	0.1383	0.02678	2.772e-07	intergenic	LINC00613(dist=854515),LINC02511(dist=27707)
DAPLYSINESYN-PWY:_L-lysine_biosynthesis_I_HB	rs8019784	chr14:46911508	C	T	0.3557	0.4494	0.08749	2.798e-07	intronic	MDGA2
PWY-6113:_superpathway_of_mycolate_biosynthesis_HB	rs2310818	chr16:69239068	A	G	0.03429	1.474	0.287	2.799e-07	intronic	SNTB2
PWY-6123:_inosine-5-phosphate_biosynthesis_I_LOGres	rs142533158	chr12:82889007	A	G	0.01535	-0.1466	0.02839	2.802e-07	intronic	TMTC2
PWY-6122:_5-aminoimidazole_ribonucleotide_biosynthesis_II_LOGres	rs7655354	chr4:116814190	C	T	0.2652	0.1458	0.02823	2.805e-07	intergenic	MIR1973(dist=514422),TRAM1L1(dist=269364)
PWY-6317:_galactose_degradation_I_Leloir_pathway_HB	rs35761533	chr13:46778992	AT	A	0.313	-0.4944	0.09626	2.809e-07	intronic	ESD
PWY66-422:_D-galactose_degradation_V_Leloir_pathway_HB	rs9526236	chr13:46814392	T	C	0.2936	-0.5033	0.09799	2.811e-07	intergenic	ESD(dist=17160),HTR2A(dist=17150)
s__Klebsiella_pneumoniae_HB	rs36165489	chr12:108941409	A	G	0.4921	0.6368	0.124	2.812e-07	intronic	SVOP
GLYCOLYSIS-TCA-GLYOX-BYPASS:_superpathway_of_glycolysis,_pyruvate_dehydrogenase,_TCA,_and_glyoxylate_bypass_HB	rs444903	chr12:59440679	C	A	0.06995	0.9708	0.189	2.815e-07	intergenic	LRIG3(dist=520141),SLC16A7(dist=155361)
PWY-5345:_superpathway_of_L-methionine_biosynthesis_by_sulfhydrylation_HB	rs10819770	chr9:100397563	A	T	0.2298	-0.5018	0.09772	2.819e-07	intergenic	TEX10(dist=44586),MSANTD3(dist=29650)
PWY-5138:_unsaturated,_even_numbered_fatty_acid_beta-oxidation_HB	rs817427	chr1:85168269	A	G	0.1854	0.6401	0.1246	2.82e-07	intronic	SYDE2
PWY-6123:_inosine-5-phosphate_biosynthesis_I_LOGres	rs6665363	chr1:85834129	A	T	0.1216	-0.1473	0.02852	2.822e-07	intronic	COL24A1
PWY-5138:_unsaturated,_even_numbered_fatty_acid_beta-oxidation_HB	rs1037745	chr1:85174750	A	C	0.1865	0.6406	0.1247	2.823e-07	intronic	SYDE2
PWY-6317:_galactose_degradation_I_Leloir_pathway_HB	rs9534488	chr13:46811697	T	C	0.2948	-0.511	0.09952	2.826e-07	intergenic	ESD(dist=14465),HTR2A(dist=19845)
GLYCOLYSIS-TCA-GLYOX-BYPASS:_superpathway_of_glycolysis,_pyruvate_dehydrogenase,_TCA,_and_glyoxylate_bypass_HB	rs371333	chr12:59460067	T	A	0.06924	0.9746	0.1898	2.833e-07	intergenic	LRIG3(dist=539529),SLC16A7(dist=135973)
PWY-7219:_adenosine_ribonucleotides_de_novo_biosynthesis_LOGres	rs893030	chr4:147863400	T	C	0.01322	0.1463	0.02833	2.84e-07	intronic	ARHGAP10
METSYN-PWY:_L-homoserine_and_L-methionine_biosynthesis_HB	rs10896672	chr11:57969572	C	A	0.4189	-0.4678	0.09112	2.847e-07	intergenic	TMX2-CTNND1(dist=150392),OR9Q1(dist=54309)
s__Gemella_asaccharolytica_HB	rs6973248	chr7:53198296	A	T	0.04006	1.18	0.2298	2.853e-07	intergenic	POM121L12(dist=161371),LINC01446(dist=457213)
P42-PWY:_incomplete_reductive_TCA_cycle_HB	rs3954124	chr12:9346917	A	G	0.3811	-0.6584	0.1283	2.857e-07	intergenic	LOC642846(dist=32829),LINC02367(dist=20547)
PWY-6125:_superpathway_of_guanosine_nucleotides_de_novo_biosynthesis_II_LOGres	rs191547534	chr11:72974840	G	A	0.01393	-0.1492	0.0289	2.858e-07	intronic	FCHSD2
HOMOSER-METSYN-PWY:_L-methionine_biosynthesis_I_HB	rs10792121	chr11:57979930	C	T	0.4154	-0.4694	0.09146	2.859e-07	intergenic	TMX2-CTNND1(dist=160750),OR9Q1(dist=43951)
PRPP-PWY:_superpathway_of_histidine,_purine,_and_pyrimidine_biosynthesis_HB	rs9536425	chr13:53480785	G	A	0.3208	0.7184	0.14	2.861e-07	intergenic	LINC01065(dist=328885),LINC00558(dist=334634)
PWY4FS-8:_phosphatidylglycerol_biosynthesis_II_non-plastidic_HB	rs11877714	chr18:54804763	G	A	0.07904	0.8708	0.1697	2.862e-07	intergenic	DYNAP(dist=205270),RAB27B(dist=23714)
s__Cutibacterium_acnes_LOGres	rs7106658	chr11:69613278	A	G	0.2082	-0.138	0.02676	2.862e-07	intergenic	LINC01488(dist=119735),CCND1(dist=27827)
PWY-6285:_superpathway_of_fatty_acids_biosynthesis_E._coli_HB	rs192253128	chr4:119685798	T	C	0.05504	1.264	0.2463	2.863e-07	intergenic	PDE5A(dist=56972),LINC01365(dist=113308)
s__Gemella_asaccharolytica_HB	rs10246121	chr7:53146129	A	G	0.04235	1.141	0.2224	2.869e-07	intergenic	POM121L12(dist=109204),LINC01446(dist=509380)
ARGSYN-PWY:_L-arginine_biosynthesis_I_via_L-ornithine_HB	rs143989297	chr9:83057924	A	G	0.04643	1.168	0.2277	2.87e-07	intronic	RASEF
s__Veillonella_parvula_HB	rs11780165	chr8:102570028	A	G	0.1736	0.7966	0.1552	2.87e-07	intergenic	ODF1(dist=9011),KLF10(dist=78749)
PWY-5913:_TCA_cycle_VI_obligate_autotrophs_HB	rs12505526	chr4:153972312	G	A	0.3619	0.4694	0.09148	2.875e-07	intergenic	SFRP2(dist=183236),DCHS2(dist=262063)
GLUCOSE1PMETAB-PWY:_glucose_and_glucose-1-phosphate_degradation_HB	rs2425139	chr20:35758018	A	T	0.03143	1.386	0.2701	2.876e-07	intergenic	RBM39(dist=15682),PHF20(dist=13983)
PWY-6901:_superpathway_of_glucose_and_xylose_degradation_HB	rs28670633	chr1:1027340	T	C	0.07327	1.229	0.2397	2.898e-07	intronic	AGRN
COLANSYN-PWY:_colanic_acid_building_blocks_biosynthesis_HB	rs62144047	chr2:66473820	A	T	0.0985	1.035	0.2019	2.903e-07	intronic	MEIS1
PWY-5265:_peptidoglycan_biosynthesis_II_staphylococci_HB	rs36109833	chr12:31904949	G	GT	0.2157	0.5256	0.1025	2.906e-07	intergenic	LINC02422(dist=17746),KIAA1551(dist=54470)
PWY-6285:_superpathway_of_fatty_acids_biosynthesis_E._coli_HB	rs2063875	chr6:120981562	A	T	0.06464	1.233	0.2405	2.915e-07	intergenic	MIR3144(dist=966305),TBC1D32(dist=97932)
PWY-3001:_superpathway_of_L-isoleucine_biosynthesis_I_HB	rs2931400	chr3:19916937	C	G	0.3451	0.455	0.08872	2.917e-07	intronic	EFHB
PWY-7111:_pyruvate_fermentation_to_isobutanol_engineered_LOGres	rs6092909	chr20:60250054	G	A	0.288	-0.1473	0.02855	2.923e-07	ncRNA_intronic	MIR646HG
PWY-5097:_L-lysine_biosynthesis_VI_HB	rs2823777	chr21:16395503	C	T	0.4261	0.4853	0.09464	2.926e-07	ncRNA_intronic	MIR99AHG
PWY-724:_superpathway_of_L-lysine,_L-threonine_and_L-methionine_biosynthesis_II_HB	rs2823777	chr21:16395503	C	T	0.4261	0.4853	0.09464	2.926e-07	ncRNA_intronic	MIR99AHG
PWY-7111:_pyruvate_fermentation_to_isobutanol_engineered_LOGres	rs143712938	chr1:199981854	G	A	0.01213	-0.1473	0.02855	2.928e-07	intergenic	LOC400800(dist=588547),NR5A2(dist=45748)
PWY-6123:_inosine-5-phosphate_biosynthesis_I_LOGres	rs143582024	chr3:24581219	A	G	0.01927	-0.1464	0.02839	2.93e-07	intergenic	MIR4792(dist=59784),RARB(dist=248104)
PWY-6628:_superpathway_of_L-phenylalanine_biosynthesis_HB	rs1597407	chr2:23170842	C	T	0.4766	-0.4315	0.08416	2.947e-07	intergenic	LINC01884(dist=632555),KLHL29(dist=214585)
PRPP-PWY:_superpathway_of_histidine,_purine,_and_pyrimidine_biosynthesis_HB	rs10011048	chr4:11516533	C	G	0.4914	-0.7273	0.1419	2.953e-07	intergenic	HS3ST1(dist=87620),LINC02360(dist=224418)
s__Veillonella_parvula_HB	rs41300756	chr17:80426597	A	G	0.01892	1.771	0.3455	2.959e-07	intronic	ENDOV
NONOXIPENT-PWY:_pentose_phosphate_pathway_non-oxidative_branch_LOGres	rs7334618	chr13:35613449	A	G	0.1081	-0.1471	0.02854	2.96e-07	intronic	NBEA
DAPLYSINESYN-PWY:_L-lysine_biosynthesis_I_HB	rs4898556	chr14:46829879	C	A	0.2618	0.4892	0.09543	2.961e-07	intergenic	RPL10L(dist=178054),MDGA2(dist=9746)
s__Gemella_asaccharolytica_HB	rs1852160	chr7:53140771	T	G	0.04182	1.147	0.2238	2.962e-07	intergenic	POM121L12(dist=103846),LINC01446(dist=514738)
PWY-6936:_seleno-amino_acid_biosynthesis_LOGres	rs140052745	chr1:248483152	GA	G	0.1391	-0.1487	0.02884	2.965e-07	intergenic	OR2T3(dist=8845),OR2T5(dist=5437)
PWY-7111:_pyruvate_fermentation_to_isobutanol_engineered_LOGres	rs112502910	chr1:199975431	T	C	0.01219	-0.1474	0.02859	2.968e-07	intergenic	LOC400800(dist=582124),NR5A2(dist=52171)
PWY-6121:_5-aminoimidazole_ribonucleotide_biosynthesis_I_LOGres	rs624460	chr2:234035384	G	A	0.2536	-0.1459	0.0283	2.976e-07	intergenic	TRPM8(dist=15862),SPP2(dist=15318)
f__Lactobacillaceae_HB	rs185454475	chr20:57242244	T	G	0.01609	1.89	0.3688	2.977e-07	intronic	BMP7
BRANCHED-CHAIN-AA-SYN-PWY:_superpathway_of_branched_amino_acid_biosynthesis_LOGres	rs144257670	chr3:52480518	A	G	0.01108	-0.1467	0.02846	2.986e-07	exonic	NISCH
s__Corynebacterium_accolens_HB	rs7643898	chr3:119273090	A	T	0.2264	0.495	0.0966	2.986e-07	ncRNA_intronic	B4GALT4-AS1
GLYCOLYSIS:_glycolysis_I_from_glucose_6-phosphate_HB	rs754331	chr8:16166109	T	C	0.4301	-0.4372	0.08533	2.991e-07	intronic	MSR1
PWY-6121:_5-aminoimidazole_ribonucleotide_biosynthesis_I_LOGres	rs1382138	chr8:14176651	A	C	0.132	-0.1458	0.02829	2.998e-07	intronic	SGCZ
COLANSYN-PWY:_colanic_acid_building_blocks_biosynthesis_HB	rs4671729	chr2:66492967	C	A	0.0985	1.033	0.2017	3.01e-07	intronic	MEIS1
PWY-5973:_cis-vaccenate_biosynthesis_HB	rs149675589	chr16:69214288	T	G	0.03214	1.476	0.2881	3.016e-07	intronic	SNTB2
PWY-6113:_superpathway_of_mycolate_biosynthesis_HB	rs11075710	chr16:69217037	A	T	0.03533	1.427	0.2786	3.023e-07	intronic	SNTB2
DAPLYSINESYN-PWY:_L-lysine_biosynthesis_I_HB	rs2933195	chr14:46824145	A	G	0.3418	0.4514	0.08813	3.034e-07	intergenic	RPL10L(dist=172320),MDGA2(dist=15480)
GLYCOGENSYNTH-PWY:_glycogen_biosynthesis_I_from_ADP-D-Glucose_HB	chr12:59148821	chr12:59148821	GAAGA	G	0.2136	0.6213	0.1213	3.035e-07	intergenic	LRIG3(dist=228283),SLC16A7(dist=447219)
PWY-6892:_thiazole_biosynthesis_I_E._coli_HB	rs148706345	chr17:4929128	A	G	0.0207	1.676	0.3272	3.037e-07	intergenic	CHRNE(dist=26054),GP1BA(dist=3147)
ARGININE-SYN4-PWY:_L-ornithine_de_novo__biosynthesis_HB	rs145821217	chr7:55766342	C	T	0.01142	2.109	0.4118	3.043e-07	intergenic	FKBP9P1(dist=61775),SEPT14(dist=27202)
PWY-6284:_superpathway_of_unsaturated_fatty_acids_biosynthesis_E._coli_HB	chr6:120971098	chr6:120971098	T	TGG	0.06388	1.245	0.243	3.043e-07	intergenic	MIR3144(dist=955841),TBC1D32(dist=108396)
PWY-6284:_superpathway_of_unsaturated_fatty_acids_biosynthesis_E._coli_HB	rs62446006	chr6:120971102	A	C	0.06388	1.245	0.243	3.043e-07	intergenic	MIR3144(dist=955845),TBC1D32(dist=108392)
PWY-6284:_superpathway_of_unsaturated_fatty_acids_biosynthesis_E._coli_HB	rs149392930	chr6:120971104	TATG	T	0.06388	1.245	0.243	3.043e-07	intergenic	MIR3144(dist=955847),TBC1D32(dist=108390)
PWY-5138:_unsaturated,_even_numbered_fatty_acid_beta-oxidation_HB	rs11805650	chr1:85144279	A	C	0.1889	0.6337	0.1238	3.046e-07	intergenic	MIR4423(dist=10406),SYDE2(dist=13394)
PWY-3001:_superpathway_of_L-isoleucine_biosynthesis_I_HB	rs2929366	chr3:19918264	A	G	0.3398	0.4587	0.08958	3.048e-07	exonic	EFHB
PWY-6936:_seleno-amino_acid_biosynthesis_LOGres	rs141565191	chr1:248671791	T	C	0.1369	-0.1494	0.02901	3.055e-07	intergenic	OR2T27(dist=20907),OR14I1(dist=9578)
c__Actinobacteria_LOGres	rs79543098	chr7:11389176	C	T	0.02784	-0.137	0.02662	3.057e-07	intronic	THSD7A
PWY-6125:_superpathway_of_guanosine_nucleotides_de_novo_biosynthesis_II_LOGres	rs117025660	chr16:35601470	A	G	0.01784	-0.1487	0.02889	3.064e-07	intergenic	TP53TG3HP(dist=94300),LINC02167(dist=145082)
GLYCOLYSIS-TCA-GLYOX-BYPASS:_superpathway_of_glycolysis,_pyruvate_dehydrogenase,_TCA,_and_glyoxylate_bypass_HB	rs276013	chr12:59426488	T	G	0.06679	0.9822	0.1919	3.067e-07	intergenic	LRIG3(dist=505950),SLC16A7(dist=169552)
PWY-5188:_tetrapyrrole_biosynthesis_I_from_glutamate_LOGres	rs73732198	chr5:1750608	G	A	0.01824	-0.1473	0.0286	3.067e-07	intergenic	MIR4277(dist=41740),MRPL36(dist=47777)
PWY-5913:_TCA_cycle_VI_obligate_autotrophs_HB	rs9684585	chr4:153966314	C	T	0.3541	0.477	0.09319	3.072e-07	intergenic	SFRP2(dist=177238),DCHS2(dist=268061)
PWY-6122:_5-aminoimidazole_ribonucleotide_biosynthesis_II_LOGres	rs7676305	chr4:116820924	G	A	0.267	0.1453	0.02823	3.072e-07	intergenic	MIR1973(dist=521156),TRAM1L1(dist=262630)
g__Streptococcus_HB	rs72813451	chr5:162969034	A	G	0.01143	2.065	0.4034	3.079e-07	intergenic	GABRG2(dist=813495),CCNG1(dist=468537)
PWY-6936:_seleno-amino_acid_biosynthesis_LOGres	rs61833440	chr1:248567767	A	T	0.1374	-0.1489	0.02892	3.079e-07	intergenic	OR2T29(dist=8276),OR2T34(dist=6034)
PWY-1042:_glycolysis_IV_plant_cytosol_LOGres	chr6:24655084	chr6:24655084	C	CAAAA	0.01178	-0.1462	0.0284	3.081e-07	intronic	TDP2
PWY-1042:_glycolysis_IV_plant_cytosol_LOGres	chr6:24655092	chr6:24655092	AT	A	0.01178	-0.1462	0.0284	3.081e-07	intronic	TDP2
PWY-6317:_galactose_degradation_I_Leloir_pathway_HB	rs593925	chr11:107621473	T	G	0.1638	0.6064	0.1185	3.082e-07	intronic	ELMOD1
o__Burkholderiales_HB	rs189954267	chr4:124568734	C	T	0.01143	2.095	0.4094	3.085e-07	intergenic	LINC02516(dist=10300),ANKRD50(dist=95315)
PWY-5138:_unsaturated,_even_numbered_fatty_acid_beta-oxidation_HB	rs75693084	chr1:85143935	C	T	0.1892	0.634	0.1239	3.09e-07	intergenic	MIR4423(dist=10062),SYDE2(dist=13738)
s__Corynebacterium_accolens_HB	rs13273752	chr8:10563635	T	C	0.2491	0.4673	0.09131	3.095e-07	intergenic	PRSS55(dist=9469),RP1L1(dist=42715)
c__Bacilli_LOGres	rs117523842	chr12:118822198	A	G	0.2109	-0.1377	0.02678	3.101e-07	ncRNA_intronic	LINC02439
c__Bacilli_LOGres	rs117749313	chr1:165976152	G	A	0.05246	-0.1377	0.02678	3.101e-07	intergenic	UCK2(dist=64534),FAM78B(dist=79766)
PWY-6353:_purine_nucleotides_degradation_II_aerobic_HB	rs191374395	chr1:82477329	A	G	0.01142	2.6	0.5082	3.102e-07	intergenic	ADGRL2(dist=483397),LINC01362(dist=425854)
GLYCOLYSIS:_glycolysis_I_from_glucose_6-phosphate_HB	rs17620929	chr8:16173188	C	T	0.44	-0.437	0.08542	3.122e-07	intronic	MSR1
PWY-7388:_octanoyl-[acyl-carrier_protein]_biosynthesis_mitochondria,_yeast_HB	rs1501377	chr15:54843651	C	T	0.2309	-0.5322	0.104	3.13e-07	intergenic	UNC13C(dist=215043),LOC105370829(dist=213096)
PWY66-399:_gluconeogenesis_III_HB	rs35357	chr12:115168402	A	G	0.1345	-0.6448	0.1261	3.133e-07	intergenic	TBX3(dist=484238),MED13L(dist=790174)
GLYCOGENSYNTH-PWY:_glycogen_biosynthesis_I_from_ADP-D-Glucose_HB	rs4016255	chr12:59146196	T	C	0.2106	0.6403	0.1252	3.134e-07	intergenic	LRIG3(dist=225658),SLC16A7(dist=449844)
HISTSYN-PWY:_L-histidine_biosynthesis_HB	rs58934221	chr15:56224183	T	C	0.3976	0.4875	0.09531	3.134e-07	intronic	RFX7
PWY0-1479:_tRNA_processing_HB	rs11193772	chr10:107891900	C	T	0.06179	-1.079	0.211	3.136e-07	ncRNA_intronic	LINC01435
p__Firmicutes_LOGres	rs4691456	chr4:158134392	C	T	0.02893	-0.1375	0.02675	3.141e-07	intronic	FAM198B
p__Firmicutes_LOGres	rs4691457	chr4:158134409	C	T	0.02893	-0.1375	0.02675	3.141e-07	intronic	FAM198B
f__Bacillales_unclassified_HB	rs72964791	chr2:120540877	T	C	0.1731	0.647	0.1265	3.144e-07	intergenic	LINC01101(dist=74528),GLI2(dist=256414)
p__Firmicutes_LOGres	rs1320371	chr4:158122446	G	C	0.02891	-0.1374	0.02674	3.146e-07	intergenic	LINC02433(dist=546295),FAM198B(dist=2134)
p__Firmicutes_LOGres	rs1320370	chr4:158122458	C	T	0.02891	-0.1374	0.02674	3.146e-07	intergenic	LINC02433(dist=546307),FAM198B(dist=2122)
p__Firmicutes_LOGres	rs6852646	chr4:158129160	C	T	0.02891	-0.1374	0.02674	3.146e-07	intronic	FAM198B
p__Firmicutes_LOGres	rs4582199	chr4:158132683	T	C	0.02891	-0.1374	0.02674	3.146e-07	intronic	FAM198B
NONOXIPENT-PWY:_pentose_phosphate_pathway_non-oxidative_branch_LOGres	rs9530792	chr13:35613672	C	G	0.1064	-0.1468	0.02854	3.147e-07	intronic	NBEA
PWY-7111:_pyruvate_fermentation_to_isobutanol_engineered_LOGres	rs117528536	chr14:53303593	T	A	0.01999	-0.1469	0.02855	3.152e-07	intergenic	LOC101927620(dist=146065),MIR5580(dist=644834)
c__Bacilli_LOGres	rs10760368	chr9:124589991	G	A	0.4576	0.1381	0.02687	3.155e-07	intronic	NR6A1
PWY-5188:_tetrapyrrole_biosynthesis_I_from_glutamate_LOGres	rs62350301	chr4:186337914	G	T	0.03714	-0.147	0.02858	3.167e-07	ncRNA_intronic	F11-AS1
GLYCOLYSIS-TCA-GLYOX-BYPASS:_superpathway_of_glycolysis,_pyruvate_dehydrogenase,_TCA,_and_glyoxylate_bypass_HB	rs275994	chr12:59463208	T	C	0.06929	0.9711	0.1899	3.172e-07	intergenic	LRIG3(dist=542670),SLC16A7(dist=132832)
PWY-6125:_superpathway_of_guanosine_nucleotides_de_novo_biosynthesis_II_LOGres	rs35111642	chr18:62827252	A	G	0.01106	-0.1486	0.02889	3.172e-07	intronic	PHLPP1
PWY-6113:_superpathway_of_mycolate_biosynthesis_HB	rs117695104	chr2:30118870	T	G	0.02784	1.518	0.297	3.176e-07	intergenic	ALK(dist=197259),YPEL5(dist=28014)
PWY-6969:_TCA_cycle_V_2-oxoglutarate:ferredoxin_oxidoreductase_HB	rs4773751	chr13:93582818	G	A	0.1071	0.7872	0.154	3.177e-07	intronic	GPC6
g__Rothia_HB	rs369267204	chr17:1148911	GT	G	0.1092	0.8816	0.1724	3.182e-07	NULL	NULL
p__Firmicutes_LOGres	rs77143569	chr18:64029053	A	T	0.0207	-0.1374	0.02674	3.182e-07	intergenic	SERPINB8(dist=9274),LINC00305(dist=50956)
s__Gemella_asaccharolytica_HB	rs10231031	chr7:53146190	C	T	0.04122	1.168	0.2285	3.186e-07	intergenic	POM121L12(dist=109265),LINC01446(dist=509319)
PWY-5913:_TCA_cycle_VI_obligate_autotrophs_HB	rs9790682	chr4:153969708	C	T	0.3615	0.4672	0.09139	3.194e-07	intergenic	SFRP2(dist=180632),DCHS2(dist=264667)
s__Malassezia_globosa_HB	rs7085796	chr10:19062316	G	A	0.0925	1.014	0.1984	3.196e-07	intronic	MALRD1
p__Firmicutes_LOGres	rs13113959	chr4:158163487	C	T	0.02929	-0.1374	0.02675	3.197e-07	intronic	FAM198B
s__Elizabethkingia_bruuniana_HB	rs75370071	chr10:84353980	C	T	0.08393	0.8442	0.1652	3.198e-07	intronic	CCSER2
ORNDEG-PWY:_superpathway_of_ornithine_degradation_HB	rs74980862	chr13:22457102	G	A	0.09393	0.9299	0.1819	3.202e-07	intergenic	LINC00540(dist=180582),LINC00621(dist=419290)
PRPP-PWY:_superpathway_of_histidine,_purine,_and_pyrimidine_biosynthesis_HB	rs2088131	chr4:11509667	T	C	0.4871	-0.7288	0.1426	3.203e-07	intergenic	HS3ST1(dist=80754),LINC02360(dist=231284)
PWY-3001:_superpathway_of_L-isoleucine_biosynthesis_I_HB	rs2931401	chr3:19916948	G	T	0.344	0.4534	0.08871	3.205e-07	intronic	EFHB
p__Firmicutes_LOGres	rs4691458	chr4:158134613	T	C	0.02895	-0.1375	0.02676	3.206e-07	intronic	FAM198B
PWY-6285:_superpathway_of_fatty_acids_biosynthesis_E._coli_HB	rs12193384	chr6:120938919	T	C	0.06424	1.239	0.2425	3.218e-07	intergenic	MIR3144(dist=923662),TBC1D32(dist=140575)
P4-PWY:_superpathway_of_L-lysine,_L-threonine_and_L-methionine_biosynthesis_I_HB	rs9920794	chr15:91896080	T	C	0.0853	-0.9321	0.1824	3.219e-07	intronic	SLCO3A1
PWY-7111:_pyruvate_fermentation_to_isobutanol_engineered_LOGres	rs147437860	chr18:79504629	A	G	0.01285	-0.1467	0.02856	3.222e-07	intronic	NFATC1
PWY-5103:_L-isoleucine_biosynthesis_III_HB	rs117441715	chr13:32071790	A	C	0.01392	2.165	0.4238	3.224e-07	intronic	FRY
NONOXIPENT-PWY:_pentose_phosphate_pathway_non-oxidative_branch_LOGres	rs12877646	chr13:35676548	C	T	0.09065	-0.1467	0.02854	3.229e-07	intergenic	NBEA(dist=3811),LINC00445(dist=20976)
PWY-6163:_chorismate_biosynthesis_from_3-dehydroquinate_LOGres	rs117924892	chr22:23368618	A	G	0.01179	-0.1473	0.02866	3.229e-07	ncRNA_intronic	CES5AP1
c__Actinobacteria_LOGres	rs117695192	chr8:3551089	C	T	0.05924	-0.1367	0.02662	3.232e-07	intronic	CSMD1
g__Serratia_HB	chr2:106472137	chr2:106472137	T	C	0.01687	1.624	0.3179	3.234e-07	intergenic	RGPD3(dist=3792),CD8B2(dist=15219)
RHAMCAT-PWY:_L-rhamnose_degradation_I_HB	rs73950127	chr2:106018137	C	G	0.01321	2.042	0.3997	3.24e-07	intergenic	NCK2(dist=123863),C2orf40(dist=47520)
PWY-7111:_pyruvate_fermentation_to_isobutanol_engineered_LOGres	rs76760125	chr5:153750683	A	C	0.01071	-0.1468	0.02857	3.249e-07	intronic	GRIA1
PWY-1042:_glycolysis_IV_plant_cytosol_LOGres	rs11162442	chr1:78260735	A	G	0.1585	-0.1459	0.02841	3.251e-07	ncRNA_intronic	MGC27382
SULFATE-CYS-PWY:_superpathway_of_sulfate_assimilation_and_cysteine_biosynthesis_HB	rs4805321	chr19:29016797	C	T	0.2593	-0.4743	0.09287	3.259e-07	intergenic	LINC01532(dist=2842),UQCRFS1(dist=190463)
PRPP-PWY:_superpathway_of_histidine,_purine,_and_pyrimidine_biosynthesis_HB	rs1390096	chr4:11501980	A	G	0.4807	-0.7288	0.1427	3.261e-07	intergenic	HS3ST1(dist=73067),LINC02360(dist=238971)
PWY-7111:_pyruvate_fermentation_to_isobutanol_engineered_LOGres	rs146344308	chr10:5464269	G	A	0.0182	-0.1467	0.02856	3.264e-07	intergenic	NET1(dist=5213),CALML5(dist=34426)
c__Actinobacteria_LOGres	rs117073219	chr8:3551827	G	C	0.05826	-0.1367	0.02664	3.268e-07	intronic	CSMD1
PWY-5913:_TCA_cycle_VI_obligate_autotrophs_HB	rs17030857	chr4:153970802	C	G	0.359	0.4703	0.09208	3.27e-07	intergenic	SFRP2(dist=181726),DCHS2(dist=263573)
GLYCOGENSYNTH-PWY:_glycogen_biosynthesis_I_from_ADP-D-Glucose_HB	rs1515904	chr12:59141855	C	T	0.2041	0.6423	0.1258	3.278e-07	intergenic	LRIG3(dist=221317),SLC16A7(dist=454185)
s__Veillonella_parvula_HB	rs76335825	chr8:54696145	A	G	0.0207	1.698	0.3324	3.281e-07	intergenic	RP1(dist=65311),XKR4(dist=406312)
PWY-5138:_unsaturated,_even_numbered_fatty_acid_beta-oxidation_HB	rs139843499	chr1:85161568	C	A	0.1862	0.6362	0.1246	3.286e-07	intronic	SYDE2
c__Actinobacteria_LOGres	rs35201864	chr11:113920691	A	C	0.04536	-0.1366	0.02663	3.288e-07	intronic	HTR3B
PWY-5973:_cis-vaccenate_biosynthesis_HB	rs117169582	chr20:4370744	T	C	0.01786	1.856	0.3634	3.288e-07	intergenic	ADRA1D(dist=121732),PRNP(dist=315350)
PWY-6125:_superpathway_of_guanosine_nucleotides_de_novo_biosynthesis_II_LOGres	rs561936100	chr16:36036549	G	A	0.01856	-0.1484	0.02889	3.29e-07	intergenic	LINC02167(dist=279925),NONE(dist=NONE)
PWY-6125:_superpathway_of_guanosine_nucleotides_de_novo_biosynthesis_II_LOGres	chr16:36068214	chr16:36068214	G	A	0.01856	-0.1484	0.02889	3.29e-07	intergenic	LINC02167(dist=311590),NONE(dist=NONE)
NONOXIPENT-PWY:_pentose_phosphate_pathway_non-oxidative_branch_LOGres	rs12876534	chr13:35627230	G	A	0.1079	-0.1466	0.02856	3.294e-07	intronic	NBEA
PWY-821:_superpathway_of_sulfur_amino_acid_biosynthesis_Saccharomyces_cerevisiae_HB	chr20:48584520	chr20:48584520	G	GCTTCCTTCTTCTGCTTCCC	0.2557	0.5789	0.1134	3.295e-07	intergenic	LINC00494(dist=213882),PREX1(dist=39735)
ARGSYNBSUB-PWY:_L-arginine_biosynthesis_II_acetyl_cycle_LOGres	rs141753858	chr16:70521614	A	G	0.02248	0.146	0.02844	3.296e-07	intronic	COG4
PWY-6122:_5-aminoimidazole_ribonucleotide_biosynthesis_II_LOGres	rs11098358	chr4:116822583	G	A	0.268	0.145	0.02824	3.3e-07	intergenic	MIR1973(dist=522815),TRAM1L1(dist=260971)
PWY-1269:_CMP-3-deoxy-D-manno-octulosonate_biosynthesis_I_HB	chr16:58105180	chr16:58105180	A	AC	0.07923	0.8563	0.1677	3.302e-07	intergenic	MMP15(dist=58280),CFAP20(dist=8413)
p__Firmicutes_LOGres	rs2881473	chr4:158152250	A	G	0.03	-0.1373	0.02675	3.303e-07	intronic	FAM198B
c__Actinobacteria_LOGres	rs200549589	chr8:83564278	T	C	0.02331	-0.1369	0.02669	3.312e-07	intergenic	LINC01419(dist=155381),RALYL(dist=618509)
P42-PWY:_incomplete_reductive_TCA_cycle_HB	rs11612935	chr12:9355559	C	T	0.34	-0.6653	0.1303	3.319e-07	intergenic	LOC642846(dist=41471),LINC02367(dist=11905)
PENTOSE-P-PWY:_pentose_phosphate_pathway_HB	rs150537381	chr12:87415214	C	A	0.0207	1.886	0.3695	3.33e-07	intergenic	LOC105369879(dist=82893),LINC02258(dist=353598)
o__Enterobacterales_HB	rs2823769	chr21:16386860	A	G	0.3597	0.4331	0.08486	3.332e-07	ncRNA_intronic	MIR99AHG
f__Lactobacillaceae_HB	rs60074487	chr4:98936934	C	G	0.01677	1.951	0.3824	3.339e-07	intergenic	EIF4E(dist=6297),METAP1(dist=58703)
s__Gemella_asaccharolytica_HB	rs4307291	chr7:53141543	C	T	0.04	1.194	0.234	3.346e-07	intergenic	POM121L12(dist=104618),LINC01446(dist=513966)
PWY-7229:_superpathway_of_adenosine_nucleotides_de_novo_biosynthesis_I_LOGres	rs183138000	chr11:87663227	G	A	0.0132	-0.1484	0.02892	3.351e-07	intergenic	TMEM135(dist=334393),LOC105369423(dist=55127)
c__Actinobacteria_LOGres	rs60610076	chr15:98078639	A	G	0.01356	-0.1365	0.02662	3.358e-07	intergenic	LINC02251(dist=56301),LINC01582(dist=4340)
PWY-6284:_superpathway_of_unsaturated_fatty_acids_biosynthesis_E._coli_HB	rs11153978	chr6:120963577	T	C	0.06246	1.261	0.2471	3.359e-07	intergenic	MIR3144(dist=948320),TBC1D32(dist=115917)
PWY-5345:_superpathway_of_L-methionine_biosynthesis_by_sulfhydrylation_HB	rs72733390	chr9:100399016	G	T	0.2173	-0.508	0.09956	3.361e-07	intergenic	TEX10(dist=46039),MSANTD3(dist=28197)
PWY-5659:_GDP-mannose_biosynthesis_HB	rs78514558	chr14:46794421	G	A	0.2523	0.4987	0.09775	3.361e-07	intergenic	RPL10L(dist=142596),MDGA2(dist=45204)
s__Veillonella_parvula_HB	rs80012302	chr20:35217129	T	C	0.02106	1.702	0.3335	3.367e-07	intronic	MMP24-AS1-EDEM2
PWY-5971:_palmitate_biosynthesis_II_bacteria_and_plants_HB	rs2310818	chr16:69239068	A	G	0.03429	1.466	0.2874	3.369e-07	intronic	SNTB2
PWY-5989:_stearate_biosynthesis_II_bacteria_and_plants_HB	rs2310818	chr16:69239068	A	G	0.03429	1.466	0.2874	3.369e-07	intronic	SNTB2
DAPLYSINESYN-PWY:_L-lysine_biosynthesis_I_HB	rs36030569	chr14:46832654	G	A	0.2559	0.4849	0.09505	3.37e-07	intergenic	RPL10L(dist=180829),MDGA2(dist=6971)
PENTOSE-P-PWY:_pentose_phosphate_pathway_HB	rs183451913	chr12:87418905	C	T	0.02107	1.885	0.3695	3.371e-07	intergenic	LOC105369879(dist=86584),LINC02258(dist=349907)
s__Staphylococcus_epidermidis_LOGres	rs188414941	chr9:14628064	A	G	0.01035	-0.1392	0.02714	3.382e-07	intronic	ZDHHC21
g__Streptococcus_HB	rs4699873	chr5:66508328	T	C	0.09714	-0.9716	0.1905	3.388e-07	ncRNA_intronic	LINC02229
METSYN-PWY:_L-homoserine_and_L-methionine_biosynthesis_HB	rs12908474	chr15:58379935	T	C	0.2702	0.508	0.09961	3.397e-07	intergenic	AQP9(dist=194024),LIPC(dist=52041)
PWY0-1479:_tRNA_processing_HB	rs10787052	chr10:107889414	C	G	0.06281	-1.06	0.2078	3.397e-07	ncRNA_intronic	LINC01435
s__Gemella_asaccharolytica_HB	rs35402539	chr7:53198543	A	AG	0.04033	1.171	0.2295	3.398e-07	intergenic	POM121L12(dist=161618),LINC01446(dist=456966)
PWY-5188:_tetrapyrrole_biosynthesis_I_from_glutamate_LOGres	rs140335951	chr6:17330906	C	A	0.02213	-0.1465	0.02857	3.399e-07	intergenic	RBM24(dist=37038),CAP2(dist=62599)
PWY-5188:_tetrapyrrole_biosynthesis_I_from_glutamate_LOGres	rs143816406	chr6:17337651	A	G	0.02213	-0.1465	0.02857	3.399e-07	intergenic	RBM24(dist=43783),CAP2(dist=55854)
PWY-5188:_tetrapyrrole_biosynthesis_I_from_glutamate_LOGres	rs75808774	chr6:17338319	T	C	0.02213	-0.1465	0.02857	3.399e-07	intergenic	RBM24(dist=44451),CAP2(dist=55186)
PWY-5913:_TCA_cycle_VI_obligate_autotrophs_HB	rs6813132	chr4:153977287	T	G	0.3656	0.4648	0.09115	3.405e-07	intergenic	SFRP2(dist=188211),DCHS2(dist=257088)
PWY-5973:_cis-vaccenate_biosynthesis_HB	rs143231524	chr8:123867098	A	G	0.01356	2.106	0.4129	3.405e-07	intronic	FER1L6
PWY66-399:_gluconeogenesis_III_HB	rs628045	chr21:39570448	T	C	0.3451	-0.4579	0.08979	3.405e-07	intergenic	WRB-SH3BGR(dist=54942),B3GALT5-AS1(dist=26700)
PWY-5838:_superpathway_of_menaquinol-8_biosynthesis_I_HB	rs144609496	chr11:69978541	A	G	0.01214	2.138	0.4192	3.41e-07	intergenic	FGF3(dist=159117),LOC101928443(dist=77689)
PWY-5861:_superpathway_of_demethylmenaquinol-8_biosynthesis_HB	rs144609496	chr11:69978541	A	G	0.01214	2.138	0.4192	3.41e-07	intergenic	FGF3(dist=159117),LOC101928443(dist=77689)
PWY-6163:_chorismate_biosynthesis_from_3-dehydroquinate_LOGres	rs6714597	chr2:172473758	C	T	0.1438	-0.1469	0.02865	3.418e-07	intronic	ITGA6
PWY-6125:_superpathway_of_guanosine_nucleotides_de_novo_biosynthesis_II_LOGres	rs3917161	chr14:75977405	G	A	0.01784	-0.1481	0.02889	3.423e-07	intronic	TGFB3
PWY-6936:_seleno-amino_acid_biosynthesis_LOGres	rs77685262	chr3:140551722	G	A	0.0414	-0.1477	0.0288	3.425e-07	intronic	CLSTN2
GLYCOGENSYNTH-PWY:_glycogen_biosynthesis_I_from_ADP-D-Glucose_HB	rs10783942	chr12:59136013	C	T	0.2056	0.6341	0.1244	3.429e-07	intergenic	LRIG3(dist=215475),SLC16A7(dist=460027)
PWY-6901:_superpathway_of_glucose_and_xylose_degradation_HB	rs55692389	chr1:985597	C	T	0.06424	1.26	0.2472	3.437e-07	intergenic	PERM1(dist=3480),HES4(dist=13365)
PWY-6285:_superpathway_of_fatty_acids_biosynthesis_E._coli_HB	chr6:120982507	chr6:120982507	A	AAGAG	0.06103	1.276	0.2502	3.444e-07	intergenic	MIR3144(dist=967250),TBC1D32(dist=96987)
DAPLYSINESYN-PWY:_L-lysine_biosynthesis_I_HB	rs12587412	chr14:46803220	G	T	0.3655	0.4343	0.0852	3.447e-07	intergenic	RPL10L(dist=151395),MDGA2(dist=36405)
PWY-7211:_superpathway_of_pyrimidine_deoxyribonucleotides_de_novo_biosynthesis_HB	rs79566025	chr3:97162899	T	C	0.03355	1.411	0.2768	3.457e-07	intronic	EPHA6
PWY-7229:_superpathway_of_adenosine_nucleotides_de_novo_biosynthesis_I_LOGres	rs57985651	chr15:58457648	A	T	0.01106	-0.1483	0.02892	3.457e-07	ncRNA_intronic	LIPC-AS1
o__Micrococcales_HB	chr19:44427725	chr19:44427725	A	AAC	0.03747	1.176	0.2308	3.458e-07	UTR3	ZNF229(NM_001278510:c.*578T>GTT,NM_014518:c.*578T>GTT)
PWY-5154:_L-arginine_biosynthesis_III_via_N-acetyl-L-citrulline_HB	rs144990398	chr1:100085367	T	C	0.01999	1.795	0.3522	3.46e-07	exonic	SASS6
PRPP-PWY:_superpathway_of_histidine,_purine,_and_pyrimidine_biosynthesis_HB	rs36023867	chr4:11496746	G	A	0.4814	-0.725	0.1423	3.465e-07	intergenic	HS3ST1(dist=67833),LINC02360(dist=244205)
PWY-7228:_superpathway_of_guanosine_nucleotides_de_novo_biosynthesis_I_LOGres	rs17039833	chr4:160594923	T	C	0.3091	-0.1446	0.02821	3.476e-07	intergenic	LINC02233(dist=817139),FSTL5(dist=788969)
PWY0-1338:_polymyxin_resistance_HB	rs424990	chr5:82916670	C	T	0.3881	0.6856	0.1345	3.479e-07	intergenic	LINC01338(dist=56834),TMEM167A(dist=136176)
PWY66-399:_gluconeogenesis_III_HB	rs2837084	chr21:39569521	T	C	0.3302	-0.4567	0.08964	3.48e-07	intergenic	WRB-SH3BGR(dist=54015),B3GALT5-AS1(dist=27627)
PWY-6737:_starch_degradation_V_HB	rs17608925	chr17:39926578	C	T	0.07536	-0.8735	0.1714	3.481e-07	UTR5	ORMDL3(NM_001320801:c.-2375A>G)
PWY-3001:_superpathway_of_L-isoleucine_biosynthesis_I_HB	rs2929364	chr3:19918907	G	T	0.342	0.4543	0.08916	3.483e-07	intronic	EFHB
PWY-6122:_5-aminoimidazole_ribonucleotide_biosynthesis_II_LOGres	rs13125778	chr4:116817905	T	C	0.265	0.1447	0.02825	3.485e-07	intergenic	MIR1973(dist=518137),TRAM1L1(dist=265649)
p__Firmicutes_LOGres	rs2346319	chr4:158114039	A	G	0.02821	-0.137	0.02675	3.489e-07	intergenic	LINC02433(dist=537888),FAM198B(dist=10541)
PWY-5138:_unsaturated,_even_numbered_fatty_acid_beta-oxidation_HB	rs76351627	chr1:85169694	G	C	0.1852	0.6366	0.125	3.504e-07	intronic	SYDE2
COMPLETE-ARO-PWY:_superpathway_of_aromatic_amino_acid_biosynthesis_LOGres	rs6714597	chr2:172473758	C	T	0.1438	-0.147	0.0287	3.507e-07	intronic	ITGA6
PWY-1042:_glycolysis_IV_plant_cytosol_LOGres	rs111366135	chr2:68022229	G	C	0.04497	-0.1455	0.02841	3.507e-07	intergenic	LINC01812(dist=196667),C1D(dist=19971)
g__Streptococcus_HB	rs13360648	chr5:66529087	C	T	0.09728	-0.9873	0.1938	3.508e-07	intergenic	LINC02229(dist=17483),MAST4(dist=67261)
PWY-6163:_chorismate_biosynthesis_from_3-dehydroquinate_LOGres	rs117866538	chr14:33817751	T	C	0.01395	-0.1469	0.02867	3.513e-07	intergenic	NPAS3(dist=13575),EGLN3(dist=106464)
PWY-5659:_GDP-mannose_biosynthesis_HB	rs12587459	chr14:46803401	C	T	0.2475	0.5015	0.09845	3.514e-07	intergenic	RPL10L(dist=151576),MDGA2(dist=36224)
s__Klebsiella_aerogenes_HB	rs12254488	chr10:16838354	A	T	0.4957	-0.5336	0.1048	3.515e-07	intronic	CUBN
FERMENTATION-PWY:_mixed_acid_fermentation_HB	chr17:11680002	chr17:11680002	T	TATAAA	0.01677	1.912	0.3753	3.516e-07	intronic	DNAH9
g__Micrococcus_HB	rs76853909	chr1:101466930	G	C	0.0439	1.238	0.2431	3.535e-07	intergenic	LINC01307(dist=89617),OLFM3(dist=335637)
PWY-6317:_galactose_degradation_I_Leloir_pathway_HB	rs756475842	chr13:46803611	A	AC	0.3093	-0.4957	0.09735	3.535e-07	intergenic	ESD(dist=6379),HTR2A(dist=27931)
PWY-5686:_UMP_biosynthesis_LOGres	rs78391105	chr1:219298647	T	A	0.01286	-0.1461	0.02852	3.536e-07	intergenic	LYPLAL1(dist=85782),LOC102723886(dist=136511)
g__Cutibacterium_LOGres	rs148937935	chr18:6149122	T	C	0.01361	-0.137	0.02676	3.538e-07	intronic	L3MBTL4
GLYCOGENSYNTH-PWY:_glycogen_biosynthesis_I_from_ADP-D-Glucose_HB	rs10783944	chr12:59146206	G	A	0.2095	0.6401	0.1257	3.538e-07	intergenic	LRIG3(dist=225668),SLC16A7(dist=449834)
PWY0-1319:_CDP-diacylglycerol_biosynthesis_II_HB	rs7661078	chr4:153962448	G	A	0.4136	0.4493	0.08823	3.54e-07	intergenic	SFRP2(dist=173372),DCHS2(dist=271927)
s__Yokenella_regensburgei_HB	rs10757052	chr9:19308147	T	G	0.02786	1.395	0.2739	3.54e-07	intronic	DENND4C
s__Gemella_asaccharolytica_HB	rs4947793	chr7:53216527	A	G	0.04101	1.171	0.23	3.544e-07	intergenic	POM121L12(dist=179602),LINC01446(dist=438982)
c__Actinobacteria_LOGres	rs77466467	chr8:3548733	A	G	0.05924	-0.1362	0.02662	3.559e-07	intronic	CSMD1
s__Cutibacterium_acnes_LOGres	rs186899741	chr20:46553095	T	G	0.01106	-0.1369	0.02675	3.559e-07	intergenic	OCSTAMP(dist=2521),SLC13A3(dist=4728)
NONOXIPENT-PWY:_pentose_phosphate_pathway_non-oxidative_branch_LOGres	rs7986597	chr13:35611434	T	C	0.1078	-0.1461	0.02855	3.564e-07	intronic	NBEA
PWY-7187:_pyrimidine_deoxyribonucleotides_de_novo_biosynthesis_II_LOGres	rs184647486	chr7:68960456	A	G	0.01142	-0.1482	0.02894	3.57e-07	intergenic	LOC102723427(dist=927766),LOC100507468(dist=634348)
HISDEG-PWY:_L-histidine_degradation_I_LOGres	rs147724006	chr8:40262137	G	T	0.01787	-0.1474	0.02879	3.571e-07	intergenic	TCIM(dist=106829),ZMAT4(dist=268454)
UDPNAGSYN-PWY:_UDP-N-acetyl-D-glucosamine_biosynthesis_I_LOGres	rs11636977	chr15:96983614	T	C	0.01142	-0.1442	0.02817	3.583e-07	intergenic	SPATA8(dist=197999),LINC02254(dist=386757)
PWY-5028:_L-histidine_degradation_II_HB	rs778351019	chr10:30861761	G	GTTTGTT	0.03605	1.664	0.327	3.585e-07	intronic	ZNF438
PWY-7111:_pyruvate_fermentation_to_isobutanol_engineered_LOGres	rs798971	chr13:32184697	A	G	0.01606	-0.1462	0.02856	3.587e-07	intronic	FRY
PWY-1042:_glycolysis_IV_plant_cytosol_LOGres	rs4553137	chr1:78260767	A	C	0.1577	-0.1454	0.02841	3.588e-07	ncRNA_intronic	MGC27382
PWY-5384:_sucrose_degradation_IV_sucrose_phosphorylase_HB	rs6010372	chr22:15419885	T	C	0.0132	2.003	0.3936	3.59e-07	intergenic	NONE(dist=NONE),OR11H1(dist=108274)
GLYCOLYSIS:_glycolysis_I_from_glucose_6-phosphate_HB	rs429817	chr8:16177405	T	G	0.3969	-0.4469	0.0878	3.595e-07	intronic	MSR1
PWY-7228:_superpathway_of_guanosine_nucleotides_de_novo_biosynthesis_I_LOGres	rs1821796	chr4:160667284	C	T	0.4889	0.1444	0.02823	3.602e-07	intergenic	LINC02233(dist=889500),FSTL5(dist=716608)
PWY-6630:_superpathway_of_L-tyrosine_biosynthesis_HB	rs989327072	chr1:174862903	CT	C	0.01214	2.213	0.4348	3.604e-07	intronic	RABGAP1L
ANAGLYCOLYSIS-PWY:_glycolysis_III_from_glucose_LOGres	rs1395150	chr4:125870063	T	C	0.02463	-0.1464	0.02862	3.605e-07	intergenic	MIR2054(dist=362756),INTU(dist=1762869)
PWY-7400:_L-arginine_biosynthesis_IV_archaebacteria_HB	rs7750356	chr6:1079863	C	T	0.2131	0.5202	0.1022	3.605e-07	ncRNA_intronic	LINC01622
PWY-5138:_unsaturated,_even_numbered_fatty_acid_beta-oxidation_HB	rs817433	chr1:85172092	A	T	0.1877	0.6316	0.1241	3.607e-07	intronic	SYDE2
PRPP-PWY:_superpathway_of_histidine,_purine,_and_pyrimidine_biosynthesis_HB	rs1390097	chr4:11506162	T	G	0.48	-0.7335	0.1442	3.614e-07	intergenic	HS3ST1(dist=77249),LINC02360(dist=234789)
PRPP-PWY:_superpathway_of_histidine,_purine,_and_pyrimidine_biosynthesis_HB	rs1390098	chr4:11506167	A	T	0.48	-0.7335	0.1442	3.614e-07	intergenic	HS3ST1(dist=77254),LINC02360(dist=234784)
g__Rothia_HB	rs2256098	chr17:1147429	T	C	0.1054	0.8801	0.173	3.624e-07	intronic	ABR
PWY-6285:_superpathway_of_fatty_acids_biosynthesis_E._coli_HB	rs9929484	chr16:69258746	A	G	0.03464	1.591	0.3127	3.624e-07	intronic	SNTB2
P4-PWY:_superpathway_of_L-lysine,_L-threonine_and_L-methionine_biosynthesis_I_HB	rs9921044	chr15:91896374	G	C	0.08494	-0.932	0.1832	3.637e-07	intronic	SLCO3A1
PWY-6628:_superpathway_of_L-phenylalanine_biosynthesis_HB	rs1449979	chr2:23168068	C	T	0.4829	-0.4229	0.08313	3.646e-07	intergenic	LINC01884(dist=629781),KLHL29(dist=217359)
NONOXIPENT-PWY:_pentose_phosphate_pathway_non-oxidative_branch_LOGres	rs141169652	chr20:47310775	C	G	0.0279	-0.1462	0.02858	3.648e-07	intronic	ZMYND8
PWY66-399:_gluconeogenesis_III_HB	rs510750	chr21:39571179	C	T	0.3483	-0.455	0.08945	3.648e-07	intergenic	WRB-SH3BGR(dist=55673),B3GALT5-AS1(dist=25969)
PWY-3001:_superpathway_of_L-isoleucine_biosynthesis_I_HB	rs2931403	chr3:19919838	T	C	0.3415	0.4545	0.08935	3.65e-07	exonic	EFHB
ENTBACSYN-PWY:_enterobactin_biosynthesis_HB	rs57608104	chr5:164558675	C	T	0.2327	0.7215	0.1419	3.658e-07	intergenic	LOC102546299(dist=15692),NONE(dist=NONE)
PWY-7211:_superpathway_of_pyrimidine_deoxyribonucleotides_de_novo_biosynthesis_HB	rs185331374	chr3:97137321	A	G	0.01856	1.741	0.3423	3.659e-07	intronic	EPHA6
PWY-5971:_palmitate_biosynthesis_II_bacteria_and_plants_HB	rs11075710	chr16:69217037	A	T	0.03533	1.419	0.2791	3.663e-07	intronic	SNTB2
PWY-5989:_stearate_biosynthesis_II_bacteria_and_plants_HB	rs11075710	chr16:69217037	A	T	0.03533	1.419	0.2791	3.663e-07	intronic	SNTB2
COMPLETE-ARO-PWY:_superpathway_of_aromatic_amino_acid_biosynthesis_LOGres	rs117866538	chr14:33817751	T	C	0.01395	-0.1468	0.02871	3.665e-07	intergenic	NPAS3(dist=13575),EGLN3(dist=106464)
o__Pseudomonadales_HB	rs111611972	chr19:56033012	A	G	0.01857	-2.121	0.4171	3.671e-07	intronic	NLRP5
PWY-3841:_folate_transformations_II_LOGres	rs11985495	chr8:14180075	T	G	0.1488	-0.1441	0.02818	3.678e-07	intronic	SGCZ
PWY4LZ-257:_superpathway_of_fermentation_Chlamydomonas_reinhardtii_HB	rs149502233	chr5:44240178	A	G	0.01249	2.181	0.4289	3.678e-07	intergenic	NNT(dist=534612),FGF10(dist=64817)
PWY-5103:_L-isoleucine_biosynthesis_III_HB	chr2:32911894	chr2:32911894	GATC	G	0.06483	1.128	0.2218	3.678e-07	ncRNA_intronic	LINC00486
s__Streptococcus_sanguinis_HB	rs139071333	chr2:56053109	A	T	0.01106	2.24	0.4405	3.678e-07	intergenic	MIR217HG(dist=5783),LINC01813(dist=21545)
g__Corynebacterium_LOGres	rs61196768	chr16:68748098	A	T	0.01147	-0.1421	0.0278	3.679e-07	intronic	CDH1
g__Serratia_HB	rs11178014	chr12:69981470	C	T	0.4793	-0.5528	0.1087	3.686e-07	intergenic	MYRFL(dist=22745),LINC01481(dist=240721)
s__Klebsiella_pneumoniae_HB	rs75193880	chr9:117351186	G	A	0.02141	1.529	0.3008	3.696e-07	intronic	ASTN2
HOMOSER-METSYN-PWY:_L-methionine_biosynthesis_I_HB	rs12908474	chr15:58379935	T	C	0.2702	0.5057	0.09946	3.699e-07	intergenic	AQP9(dist=194024),LIPC(dist=52041)
PWY-7111:_pyruvate_fermentation_to_isobutanol_engineered_LOGres	rs78349648	chr1:103863710	T	C	0.01106	-0.146	0.02856	3.699e-07	intergenic	AMY1C(dist=105018),LOC100129138(dist=209313)
GLYCOLYSIS-TCA-GLYOX-BYPASS:_superpathway_of_glycolysis,_pyruvate_dehydrogenase,_TCA,_and_glyoxylate_bypass_HB	chr12:59331017	chr12:59331017	G	GAC	0.06755	0.9513	0.1871	3.703e-07	intergenic	LRIG3(dist=410479),SLC16A7(dist=265023)
COBALSYN-PWY:_adenosylcobalamin_salvage_from_cobinamide_I_HB	rs143847584	chr4:185432614	A	G	0.02248	1.702	0.3349	3.722e-07	intronic	C4orf47
s__Gemella_asaccharolytica_HB	rs6956222	chr7:53147614	A	C	0.0414	1.148	0.226	3.723e-07	intergenic	POM121L12(dist=110689),LINC01446(dist=507895)
PWY-6285:_superpathway_of_fatty_acids_biosynthesis_E._coli_HB	rs138888070	chr16:69288307	C	G	0.03248	1.602	0.3153	3.73e-07	intronic	SNTB2
PWY-5138:_unsaturated,_even_numbered_fatty_acid_beta-oxidation_HB	rs12034501	chr1:85150478	G	A	0.1863	0.6335	0.1247	3.743e-07	intergenic	MIR4423(dist=16605),SYDE2(dist=7195)
PWY-1042:_glycolysis_IV_plant_cytosol_LOGres	rs118020023	chr9:112853128	G	A	0.01892	-0.1452	0.02841	3.744e-07	intronic	SNX30
s__Gemella_asaccharolytica_HB	rs6977487	chr7:53144311	A	G	0.04176	1.157	0.2278	3.753e-07	intergenic	POM121L12(dist=107386),LINC01446(dist=511198)
DAPLYSINESYN-PWY:_L-lysine_biosynthesis_I_HB	rs17681972	chr14:46773906	A	G	0.3662	0.4312	0.08488	3.773e-07	intergenic	RPL10L(dist=122081),MDGA2(dist=65719)
PWY-7228:_superpathway_of_guanosine_nucleotides_de_novo_biosynthesis_I_LOGres	rs55718213	chr4:160593231	A	G	0.3143	-0.1442	0.02823	3.777e-07	intergenic	LINC02233(dist=815447),FSTL5(dist=790661)
s__Gemella_asaccharolytica_HB	rs10263436	chr7:53139948	A	G	0.0414	1.158	0.228	3.787e-07	intergenic	POM121L12(dist=103023),LINC01446(dist=515561)
PWY-1269:_CMP-3-deoxy-D-manno-octulosonate_biosynthesis_I_HB	rs57827735	chr16:58111034	C	T	0.08101	0.8304	0.1635	3.793e-07	intergenic	MMP15(dist=64134),CFAP20(dist=2559)
PWY-5138:_unsaturated,_even_numbered_fatty_acid_beta-oxidation_HB	rs57516443	chr1:85151852	A	G	0.1881	0.6328	0.1246	3.811e-07	intergenic	MIR4423(dist=17979),SYDE2(dist=5821)
GLYCOLYSIS-TCA-GLYOX-BYPASS:_superpathway_of_glycolysis,_pyruvate_dehydrogenase,_TCA,_and_glyoxylate_bypass_HB	chr12:59406727	chr12:59406727	A	AT	0.06719	0.9702	0.1911	3.813e-07	intergenic	LRIG3(dist=486189),SLC16A7(dist=189313)
p__Firmicutes_LOGres	rs2017864	chr3:32003485	A	G	0.3301	-0.1365	0.02674	3.813e-07	intergenic	ZNF860(dist=11749),GPD1L(dist=103026)
PRPP-PWY:_superpathway_of_histidine,_purine,_and_pyrimidine_biosynthesis_HB	rs12163794	chr4:11487572	A	G	0.4857	-0.7263	0.143	3.813e-07	intergenic	HS3ST1(dist=58659),LINC02360(dist=253379)
PWY-6285:_superpathway_of_fatty_acids_biosynthesis_E._coli_HB	rs11153976	chr6:120962131	T	C	0.06424	1.241	0.2444	3.817e-07	intergenic	MIR3144(dist=946874),TBC1D32(dist=117363)
PWY-6285:_superpathway_of_fatty_acids_biosynthesis_E._coli_HB	rs12213599	chr6:120982431	G	A	0.06353	1.241	0.2444	3.817e-07	intergenic	MIR3144(dist=967174),TBC1D32(dist=97063)
PWY-6285:_superpathway_of_fatty_acids_biosynthesis_E._coli_HB	rs12195957	chr6:120985578	A	G	0.06388	1.241	0.2444	3.817e-07	intergenic	MIR3144(dist=970321),TBC1D32(dist=93916)
PWY-7187:_pyrimidine_deoxyribonucleotides_de_novo_biosynthesis_II_LOGres	rs17491680	chr13:100396034	C	T	0.01071	-0.1478	0.02894	3.818e-07	intronic	PCCA
GLYCOLYSIS:_glycolysis_I_from_glucose_6-phosphate_HB	rs1531652	chr8:16169686	A	C	0.4227	-0.4348	0.08563	3.82e-07	intronic	MSR1
COLANSYN-PWY:_colanic_acid_building_blocks_biosynthesis_HB	rs10428	chr17:47837720	A	G	0.0596	1.369	0.2696	3.821e-07	UTR3	SCRN2(NM_001145023:c.*532C>T,NM_138355:c.*124C>T)
PWY-5188:_tetrapyrrole_biosynthesis_I_from_glutamate_LOGres	rs73732197	chr5:1749228	A	G	0.01857	-0.1459	0.02858	3.823e-07	intergenic	MIR4277(dist=40360),MRPL36(dist=49157)
PWY-5913:_TCA_cycle_VI_obligate_autotrophs_HB	rs56222816	chr4:153972599	G	A	0.36	0.4675	0.09207	3.823e-07	intergenic	SFRP2(dist=183523),DCHS2(dist=261776)
ORNDEG-PWY:_superpathway_of_ornithine_degradation_HB	rs2551382	chr12:114433084	C	T	0.01429	2.032	0.4002	3.826e-07	intergenic	TBX5-AS1(dist=20252),TBX3(dist=237170)
PWY-6284:_superpathway_of_unsaturated_fatty_acids_biosynthesis_E._coli_HB	rs146523029	chr6:120948411	CAAAT	C	0.06281	1.245	0.2451	3.827e-07	intergenic	MIR3144(dist=933154),TBC1D32(dist=131083)
PWY-6125:_superpathway_of_guanosine_nucleotides_de_novo_biosynthesis_II_LOGres	rs150540420	chr21:35004556	G	T	0.03141	-0.1475	0.02889	3.83e-07	intronic	RUNX1
PWY-5138:_unsaturated,_even_numbered_fatty_acid_beta-oxidation_HB	rs11161533	chr1:85152425	G	T	0.1857	0.6335	0.1248	3.833e-07	intergenic	MIR4423(dist=18552),SYDE2(dist=5248)
f__Neisseriaceae_HB	rs118130148	chr3:22674994	G	A	0.01001	2.084	0.4105	3.842e-07	intergenic	ZNF385D-AS2(dist=695166),UBE2E2-AS1(dist=520077)
SO4ASSIM-PWY:_sulfate_reduction_I_assimilatory_HB	rs10819770	chr9:100397563	A	T	0.2298	-0.4958	0.09766	3.842e-07	intergenic	TEX10(dist=44586),MSANTD3(dist=29650)
PWY-5913:_TCA_cycle_VI_obligate_autotrophs_HB	rs9790432	chr4:153969831	A	G	0.3605	0.4664	0.09188	3.843e-07	intergenic	SFRP2(dist=180755),DCHS2(dist=264544)
s__Anaerococcus_nagyae_HB	rs4889194	chr16:80665299	G	C	0.3883	0.51	0.1005	3.843e-07	intronic	CDYL2
PWY-5913:_TCA_cycle_VI_obligate_autotrophs_HB	rs2404925	chr4:153968825	A	G	0.3594	0.4659	0.09178	3.845e-07	intergenic	SFRP2(dist=179749),DCHS2(dist=265550)
P441-PWY:_superpathway_of_N-acetylneuraminate_degradation_HB	rs79768722	chr5:167005180	A	G	0.2881	0.6305	0.1242	3.847e-07	intergenic	LINC01947(dist=78810),LOC101927908(dist=159754)
P105-PWY:_TCA_cycle_IV_2-oxoglutarate_decarboxylase_HB	rs778624634	chr15:68665545	A	ATAAAT	0.08333	-0.9847	0.194	3.85e-07	intronic	CORO2B
GLYCOLYSIS-TCA-GLYOX-BYPASS:_superpathway_of_glycolysis,_pyruvate_dehydrogenase,_TCA,_and_glyoxylate_bypass_HB	rs398984	chr12:59436048	T	C	0.07036	0.9554	0.1882	3.855e-07	intergenic	LRIG3(dist=515510),SLC16A7(dist=159992)
ORNDEG-PWY:_superpathway_of_ornithine_degradation_HB	rs1589531	chr12:114431051	T	C	0.01429	2.03	0.4	3.856e-07	intergenic	TBX5-AS1(dist=18219),TBX3(dist=239203)
ANAGLYCOLYSIS-PWY:_glycolysis_III_from_glucose_LOGres	rs1876165	chr4:125862038	T	A	0.02179	-0.1461	0.02862	3.862e-07	intergenic	MIR2054(dist=354731),INTU(dist=1770894)
ANAGLYCOLYSIS-PWY:_glycolysis_III_from_glucose_LOGres	rs35531401	chr4:125886963	T	G	0.02177	-0.1461	0.02862	3.862e-07	intergenic	MIR2054(dist=379656),INTU(dist=1745969)
PWY-5188:_tetrapyrrole_biosynthesis_I_from_glutamate_LOGres	rs924460	chr5:1761572	C	T	0.01858	-0.1459	0.02859	3.87e-07	intergenic	MIR4277(dist=52704),MRPL36(dist=36813)
ANAGLYCOLYSIS-PWY:_glycolysis_III_from_glucose_LOGres	rs35664476	chr4:125859122	T	G	0.02116	-0.1465	0.0287	3.875e-07	intergenic	MIR2054(dist=351815),INTU(dist=1773810)
s__Malassezia_globosa_HB	chr14:18981938	chr14:18981938	G	GTTGTT	0.01143	2.211	0.4357	3.881e-07	intronic	POTEM
HOMOSER-METSYN-PWY:_L-methionine_biosynthesis_I_HB	rs10896674	chr11:57972429	T	C	0.4176	-0.4605	0.09074	3.883e-07	intergenic	TMX2-CTNND1(dist=153249),OR9Q1(dist=51452)
GLYCOLYSIS:_glycolysis_I_from_glucose_6-phosphate_HB	rs11785477	chr8:16171148	G	C	0.427	-0.4359	0.08591	3.886e-07	intronic	MSR1
DAPLYSINESYN-PWY:_L-lysine_biosynthesis_I_HB	rs8012767	chr14:46773222	T	C	0.3622	0.4336	0.08546	3.906e-07	intergenic	RPL10L(dist=121397),MDGA2(dist=66403)
c__Betaproteobacteria_HB	rs1119067	chr7:90544093	A	C	0.06964	0.8948	0.1764	3.909e-07	intergenic	CLDN12(dist=128139),CDK14(dist=52269)
PWY-5138:_unsaturated,_even_numbered_fatty_acid_beta-oxidation_HB	rs77039882	chr1:85181005	T	C	0.1866	0.632	0.1246	3.912e-07	intronic	SYDE2
PENTOSE-P-PWY:_pentose_phosphate_pathway_HB	rs3813193	chr1:1063121	C	G	0.07654	1.153	0.2273	3.917e-07	ncRNA_exonic	LOC100288175
PWY-6282:_palmitoleate_biosynthesis_I_from_5Z-dodec-5-enoate_HB	rs2310818	chr16:69239068	A	G	0.03429	1.452	0.2862	3.921e-07	intronic	SNTB2
PWY-6125:_superpathway_of_guanosine_nucleotides_de_novo_biosynthesis_II_LOGres	rs149588995	chr16:78646588	T	C	0.03034	-0.1474	0.02889	3.924e-07	intronic	WWOX
PWY-5138:_unsaturated,_even_numbered_fatty_acid_beta-oxidation_HB	rs817435	chr1:85172359	A	G	0.187	0.6308	0.1244	3.926e-07	intronic	SYDE2
PWY-6113:_superpathway_of_mycolate_biosynthesis_HB	rs138888070	chr16:69288307	C	G	0.03248	1.467	0.2892	3.928e-07	intronic	SNTB2
TCA-GLYOX-BYPASS:_superpathway_of_glyoxylate_bypass_and_TCA_HB	rs2607128	chr19:6905579	C	G	0.4839	0.531	0.1047	3.942e-07	intronic	ADGRE1
TCA-GLYOX-BYPASS:_superpathway_of_glyoxylate_bypass_and_TCA_HB	rs2607127	chr19:6905586	C	T	0.4839	0.531	0.1047	3.942e-07	intronic	ADGRE1
ARGSYNBSUB-PWY:_L-arginine_biosynthesis_II_acetyl_cycle_LOGres	rs117706664	chr20:54794974	A	G	0.02788	-0.1452	0.02847	3.949e-07	intergenic	DOK5(dist=143803),LINC01441(dist=625362)
DAPLYSINESYN-PWY:_L-lysine_biosynthesis_I_HB	rs10132354	chr14:46816563	T	C	0.328	0.4503	0.0888	3.949e-07	intergenic	RPL10L(dist=164738),MDGA2(dist=23062)
s__Gemella_asaccharolytica_HB	rs1852161	chr7:53143593	T	C	0.04328	1.108	0.2185	3.949e-07	intergenic	POM121L12(dist=106668),LINC01446(dist=511916)
PWY-6936:_seleno-amino_acid_biosynthesis_LOGres	rs868534	chr3:140556810	T	A	0.04182	-0.147	0.02883	3.97e-07	intronic	CLSTN2
PWY-6163:_chorismate_biosynthesis_from_3-dehydroquinate_LOGres	rs77060608	chr2:209899357	A	G	0.04107	-0.1462	0.02867	3.971e-07	intronic	UNC80
PWY-6125:_superpathway_of_guanosine_nucleotides_de_novo_biosynthesis_II_LOGres	rs143082649	chr6:125948379	A	C	0.01856	-0.1473	0.02889	3.972e-07	intergenic	NCOA7(dist=16349),HINT3(dist=8336)
s__Micrococcus_luteus_HB	rs79327173	chr17:52648139	T	C	0.01642	1.698	0.335	3.978e-07	intergenic	LINC01982(dist=112438),LINC02089(dist=213982)
PWY66-399:_gluconeogenesis_III_HB	rs599045	chr21:39572302	A	G	0.3423	-0.4598	0.0907	3.984e-07	intergenic	WRB-SH3BGR(dist=56796),B3GALT5-AS1(dist=24846)
PWY-7221:_guanosine_ribonucleotides_de_novo_biosynthesis_LOGres	rs10801725	chr1:89340700	C	G	0.1089	0.1439	0.02823	3.985e-07	intergenic	LOC729930(dist=50338),GBP6(dist=23177)
PWY-7229:_superpathway_of_adenosine_nucleotides_de_novo_biosynthesis_I_LOGres	rs79608477	chr3:35131292	T	C	0.04497	-0.1475	0.02893	3.994e-07	ncRNA_intronic	LOC101928135
PWY-5686:_UMP_biosynthesis_LOGres	rs150614110	chr8:92228718	C	T	0.01677	-0.1453	0.02851	3.995e-07	intergenic	MIR7641-2(dist=61207),LOC102724710(dist=336725)
PWY-5686:_UMP_biosynthesis_LOGres	rs144341544	chr8:92232498	C	T	0.01677	-0.1453	0.02851	3.995e-07	intergenic	MIR7641-2(dist=64987),LOC102724710(dist=332945)
PWY-6284:_superpathway_of_unsaturated_fatty_acids_biosynthesis_E._coli_HB	rs11153983	chr6:120984284	T	C	0.06353	1.239	0.2444	4e-07	intergenic	MIR3144(dist=969027),TBC1D32(dist=95210)
PWY-6284:_superpathway_of_unsaturated_fatty_acids_biosynthesis_E._coli_HB	rs3920267	chr6:120984285	G	T	0.06353	1.239	0.2444	4e-07	intergenic	MIR3144(dist=969028),TBC1D32(dist=95209)
c__Actinobacteria_LOGres	rs146387502	chr5:40177313	C	T	0.01	-0.1356	0.02663	4.005e-07	intergenic	LINC00603(dist=123989),PTGER4(dist=502617)
g__Neisseria_HB	rs4361406	chr4:114836245	G	A	0.4044	-0.5717	0.1128	4.017e-07	intronic	NDST4
PWY-6284:_superpathway_of_unsaturated_fatty_acids_biosynthesis_E._coli_HB	rs3942326	chr6:120970579	C	T	0.06388	1.239	0.2444	4.019e-07	intergenic	MIR3144(dist=955322),TBC1D32(dist=108915)
PWY-6284:_superpathway_of_unsaturated_fatty_acids_biosynthesis_E._coli_HB	rs2203593	chr6:120984603	A	G	0.0625	1.245	0.2458	4.023e-07	intergenic	MIR3144(dist=969346),TBC1D32(dist=94891)
s__Serratia_grimesii_HB	rs34734425	chr15:94665371	T	C	0.04854	1.022	0.2016	4.023e-07	intergenic	MCTP2(dist=181419),LOC440311(dist=189992)
PWY-6125:_superpathway_of_guanosine_nucleotides_de_novo_biosynthesis_II_LOGres	rs118188789	chr16:35620779	T	C	0.02466	-0.1474	0.02892	4.028e-07	intergenic	TP53TG3HP(dist=113609),LINC02167(dist=125773)
s__Gemella_asaccharolytica_HB	rs2877103	chr7:53148606	T	C	0.0414	1.157	0.2284	4.028e-07	intergenic	POM121L12(dist=111681),LINC01446(dist=506903)
f__Lactobacillaceae_HB	rs2187211	chr6:162217307	A	G	0.03893	1.405	0.2773	4.035e-07	intronic	PRKN
GLYCOLYSIS-TCA-GLYOX-BYPASS:_superpathway_of_glycolysis,_pyruvate_dehydrogenase,_TCA,_and_glyoxylate_bypass_HB	rs12319372	chr12:59390417	A	C	0.0701	0.9525	0.188	4.042e-07	intergenic	LRIG3(dist=469879),SLC16A7(dist=205623)
ORNDEG-PWY:_superpathway_of_ornithine_degradation_HB	rs2551388	chr12:114420442	A	G	0.01428	2.029	0.4004	4.046e-07	intergenic	TBX5-AS1(dist=7610),TBX3(dist=249812)
ORNDEG-PWY:_superpathway_of_ornithine_degradation_HB	rs1248063	chr12:114425116	A	C	0.01428	2.029	0.4004	4.046e-07	intergenic	TBX5-AS1(dist=12284),TBX3(dist=245138)
ORNDEG-PWY:_superpathway_of_ornithine_degradation_HB	rs1248061	chr12:114425154	T	A	0.01428	2.029	0.4004	4.046e-07	intergenic	TBX5-AS1(dist=12322),TBX3(dist=245100)
ORNDEG-PWY:_superpathway_of_ornithine_degradation_HB	rs1248060	chr12:114426447	T	C	0.01428	2.029	0.4004	4.046e-07	intergenic	TBX5-AS1(dist=13615),TBX3(dist=243807)
ORNDEG-PWY:_superpathway_of_ornithine_degradation_HB	rs1589530	chr12:114431047	T	G	0.01428	2.029	0.4004	4.046e-07	intergenic	TBX5-AS1(dist=18215),TBX3(dist=239207)
ORNDEG-PWY:_superpathway_of_ornithine_degradation_HB	rs1248057	chr12:114431057	G	A	0.01428	2.029	0.4004	4.046e-07	intergenic	TBX5-AS1(dist=18225),TBX3(dist=239197)
ORNDEG-PWY:_superpathway_of_ornithine_degradation_HB	rs2077196	chr12:114431952	T	G	0.01428	2.029	0.4004	4.046e-07	intergenic	TBX5-AS1(dist=19120),TBX3(dist=238302)
ORNDEG-PWY:_superpathway_of_ornithine_degradation_HB	rs2076967	chr12:114431953	C	G	0.01428	2.029	0.4004	4.046e-07	intergenic	TBX5-AS1(dist=19121),TBX3(dist=238301)
ORNDEG-PWY:_superpathway_of_ornithine_degradation_HB	rs2551380	chr12:114434603	A	G	0.01428	2.029	0.4004	4.046e-07	intergenic	TBX5-AS1(dist=21771),TBX3(dist=235651)
ORNDEG-PWY:_superpathway_of_ornithine_degradation_HB	rs1946296	chr12:114435010	G	A	0.01428	2.029	0.4004	4.046e-07	intergenic	TBX5-AS1(dist=22178),TBX3(dist=235244)
ORNDEG-PWY:_superpathway_of_ornithine_degradation_HB	rs2551379	chr12:114437013	C	T	0.01428	2.029	0.4004	4.046e-07	intergenic	TBX5-AS1(dist=24181),TBX3(dist=233241)
ORNDEG-PWY:_superpathway_of_ornithine_degradation_HB	rs2551378	chr12:114437097	C	T	0.01428	2.029	0.4004	4.046e-07	intergenic	TBX5-AS1(dist=24265),TBX3(dist=233157)
RHAMCAT-PWY:_L-rhamnose_degradation_I_HB	rs12476777	chr2:106017028	G	A	0.01213	2.079	0.4104	4.056e-07	intergenic	NCK2(dist=122754),C2orf40(dist=48629)
s__Gemella_asaccharolytica_HB	rs4448222	chr7:53150889	G	T	0.04194	1.137	0.2243	4.056e-07	intergenic	POM121L12(dist=113964),LINC01446(dist=504620)
PWY-6285:_superpathway_of_fatty_acids_biosynthesis_E._coli_HB	rs12194947	chr6:120980221	G	C	0.06357	1.245	0.2458	4.058e-07	intergenic	MIR3144(dist=964964),TBC1D32(dist=99273)
PWY-6125:_superpathway_of_guanosine_nucleotides_de_novo_biosynthesis_II_LOGres	rs140273098	chr21:38208194	T	C	0.02109	-0.1473	0.02892	4.072e-07	ncRNA_exonic	DSCR10
g__Staphylococcus_LOGres	rs74820144	chr1:214890913	A	G	0.04069	-0.1372	0.02695	4.077e-07	intergenic	CENPF(dist=226342),KCNK2(dist=114629)
PWY-7111:_pyruvate_fermentation_to_isobutanol_engineered_LOGres	rs6027432	chr20:60239252	T	C	0.2662	-0.1454	0.02856	4.1e-07	ncRNA_intronic	MIR646HG
PWY-6737:_starch_degradation_V_HB	chr6:133709151	chr6:133709151	G	GCCTCCAGCT	0.09464	-0.7545	0.149	4.102e-07	ncRNA_intronic	TARID
PWY-7221:_guanosine_ribonucleotides_de_novo_biosynthesis_LOGres	rs7519065	chr1:89323727	C	T	0.1129	0.1437	0.02823	4.102e-07	intergenic	LOC729930(dist=33365),GBP6(dist=40150)
s__Cutibacterium_acnes_LOGres	rs61814809	chr1:156343491	T	A	0.2188	0.1362	0.02676	4.102e-07	intronic	TSACC
o__Burkholderiales_HB	rs12413544	chr10:26394133	G	A	0.2302	-0.8541	0.1687	4.105e-07	intergenic	GAD2(dist=89571),APBB1IP(dist=44204)
COA-PWY:_coenzyme_A_biosynthesis_I_LOGres	rs570390580	chr15:63213024	CT	C	0.01035	-0.1439	0.02826	4.11e-07	intronic	RAB8B
PWY-6122:_5-aminoimidazole_ribonucleotide_biosynthesis_II_LOGres	rs4834586	chr4:116807388	T	C	0.2652	0.1439	0.02827	4.116e-07	intergenic	MIR1973(dist=507620),TRAM1L1(dist=276166)
HOMOSER-METSYN-PWY:_L-methionine_biosynthesis_I_HB	rs7924454	chr11:57990766	C	T	0.4079	-0.4624	0.09132	4.119e-07	intergenic	TMX2-CTNND1(dist=171586),OR9Q1(dist=33115)
ORNDEG-PWY:_superpathway_of_ornithine_degradation_HB	rs397749044	chr12:114432730	AG	A	0.01429	2.027	0.4003	4.119e-07	intergenic	TBX5-AS1(dist=19898),TBX3(dist=237524)
PRPP-PWY:_superpathway_of_histidine,_purine,_and_pyrimidine_biosynthesis_HB	rs9536424	chr13:53478449	T	C	0.3192	0.7105	0.1403	4.12e-07	intergenic	LINC01065(dist=326549),LINC00558(dist=336970)
GLYCOLYSIS-TCA-GLYOX-BYPASS:_superpathway_of_glycolysis,_pyruvate_dehydrogenase,_TCA,_and_glyoxylate_bypass_HB	rs276073	chr12:59451462	G	A	0.06888	0.9636	0.1903	4.129e-07	intergenic	LRIG3(dist=530924),SLC16A7(dist=144578)
g__Cutibacterium_LOGres	rs117942311	chr6:147122664	G	C	0.01249	-0.1359	0.02672	4.131e-07	ncRNA_intronic	STXBP5-AS1
ARO-PWY:_chorismate_biosynthesis_I_LOGres	rs117866538	chr14:33817751	T	C	0.01395	-0.1462	0.02871	4.135e-07	intergenic	NPAS3(dist=13575),EGLN3(dist=106464)
GLYCOLYSIS-TCA-GLYOX-BYPASS:_superpathway_of_glycolysis,_pyruvate_dehydrogenase,_TCA,_and_glyoxylate_bypass_HB	rs9805115	chr12:59391796	T	G	0.07066	0.9481	0.1873	4.14e-07	intergenic	LRIG3(dist=471258),SLC16A7(dist=204244)
PWY-6125:_superpathway_of_guanosine_nucleotides_de_novo_biosynthesis_II_LOGres	chr16:35481324	chr16:35481324	C	CA	0.01823	-0.1472	0.02892	4.141e-07	upstream	FRG2DP(dist=728)
g__Streptococcus_HB	rs7704149	chr5:66525795	A	C	0.0985	-0.9526	0.1882	4.142e-07	intergenic	LINC02229(dist=14191),MAST4(dist=70553)
PWY-6284:_superpathway_of_unsaturated_fatty_acids_biosynthesis_E._coli_HB	rs192253128	chr4:119685798	T	C	0.05504	1.24	0.245	4.144e-07	intergenic	PDE5A(dist=56972),LINC01365(dist=113308)
PWY-7111:_pyruvate_fermentation_to_isobutanol_engineered_LOGres	rs141222388	chr16:10539982	T	A	0.01071	-0.1454	0.02857	4.148e-07	intronic	EMP2
s__Veillonella_parvula_HB	rs12288875	chr11:26523821	A	G	0.0414	1.335	0.2637	4.148e-07	intronic	ANO3
PWY-6282:_palmitoleate_biosynthesis_I_from_5Z-dodec-5-enoate_HB	rs11075710	chr16:69217037	A	T	0.03533	1.408	0.2782	4.15e-07	intronic	SNTB2
DAPLYSINESYN-PWY:_L-lysine_biosynthesis_I_HB	chr14:46872994	chr14:46872994	G	GA	0.3287	0.4493	0.08876	4.153e-07	intronic	MDGA2
g__Staphylococcus_LOGres	rs143722859	chr14:59936342	A	G	0.0182	-0.1371	0.02695	4.154e-07	intronic	LRRC9
ORNDEG-PWY:_superpathway_of_ornithine_degradation_HB	rs1248056	chr12:114431338	T	C	0.01429	2.027	0.4005	4.161e-07	intergenic	TBX5-AS1(dist=18506),TBX3(dist=238916)
NONOXIPENT-PWY:_pentose_phosphate_pathway_non-oxidative_branch_LOGres	rs78507952	chr6:101938051	T	C	0.1125	0.1454	0.02856	4.167e-07	intronic	GRIK2
PWY-6285:_superpathway_of_fatty_acids_biosynthesis_E._coli_HB	rs12708895	chr16:69303500	T	C	0.03462	1.567	0.3096	4.178e-07	UTR3	SNTB2(NM_006750:c.*2576C>T)
P441-PWY:_superpathway_of_N-acetylneuraminate_degradation_HB	rs73365640	chr5:167000221	C	T	0.2945	0.6263	0.1238	4.185e-07	intergenic	LINC01947(dist=73851),LOC101927908(dist=164713)
PWY-7187:_pyrimidine_deoxyribonucleotides_de_novo_biosynthesis_II_LOGres	rs142901883	chr12:96985750	A	G	0.01621	-0.1481	0.0291	4.185e-07	intergenic	NEDD1(dist=32059),RMST(dist=477026)
NAD-BIOSYNTHESIS-II:_NAD_salvage_pathway_II_HB	rs16983192	chr20:59815344	T	G	0.2438	0.5956	0.1177	4.187e-07	intronic	PHACTR3
PWY-5971:_palmitate_biosynthesis_II_bacteria_and_plants_HB	rs117695104	chr2:30118870	T	G	0.02784	1.505	0.2974	4.189e-07	intergenic	ALK(dist=197259),YPEL5(dist=28014)
PWY-5989:_stearate_biosynthesis_II_bacteria_and_plants_HB	rs117695104	chr2:30118870	T	G	0.02784	1.505	0.2974	4.189e-07	intergenic	ALK(dist=197259),YPEL5(dist=28014)
RHAMCAT-PWY:_L-rhamnose_degradation_I_HB	rs78835312	chr2:106004677	C	T	0.0125	2.063	0.4078	4.199e-07	intergenic	NCK2(dist=110403),C2orf40(dist=60980)
c__Actinobacteria_LOGres	rs184270719	chr20:45577085	A	G	0.01285	-0.1353	0.02662	4.206e-07	intronic	WFDC8
c__Actinobacteria_LOGres	rs185368415	chr20:45579361	C	T	0.01285	-0.1353	0.02662	4.206e-07	upstream	WFDC8(dist=35)
PWY-6121:_5-aminoimidazole_ribonucleotide_biosynthesis_I_LOGres	rs11619582	chr13:64501745	T	C	0.5	0.1443	0.02837	4.211e-07	intergenic	LINC00355(dist=425734),LINC01052(dist=1364302)
PWY-6317:_galactose_degradation_I_Leloir_pathway_HB	rs9534490	chr13:46823901	C	A	0.2831	-0.5134	0.1015	4.212e-07	intergenic	ESD(dist=26669),HTR2A(dist=7641)
g__Campylobacter_HB	rs56391843	chr7:17795065	A	T	0.08173	0.9349	0.1848	4.213e-07	intronic	SNX13
c__Actinobacteria_LOGres	rs192289389	chr12:8737643	C	T	0.0182	-0.1353	0.02662	4.223e-07	intronic	RIMKLB
COLANSYN-PWY:_colanic_acid_building_blocks_biosynthesis_HB	rs17032119	chr2:66488140	G	T	0.09814	1.023	0.2022	4.226e-07	intronic	MEIS1
g__Rothia_HB	rs117396115	chr17:1146413	C	T	0.1042	0.8872	0.1754	4.236e-07	intronic	ABR
PWY-5913:_TCA_cycle_VI_obligate_autotrophs_HB	rs10025916	chr4:153964303	G	A	0.3051	0.4888	0.09664	4.237e-07	intergenic	SFRP2(dist=175227),DCHS2(dist=270072)
PWY-6317:_galactose_degradation_I_Leloir_pathway_HB	rs12874452	chr13:46822037	C	G	0.2809	-0.5125	0.1013	4.24e-07	intergenic	ESD(dist=24805),HTR2A(dist=9505)
f__Bacillales_unclassified_HB	rs58627170	chr2:120541410	C	T	0.1742	0.6405	0.1266	4.241e-07	intergenic	LINC01101(dist=75061),GLI2(dist=255881)
PWY-5913:_TCA_cycle_VI_obligate_autotrophs_HB	rs17030874	chr4:153971921	C	T	0.3589	0.4672	0.09239	4.257e-07	intergenic	SFRP2(dist=182845),DCHS2(dist=262454)
f__Veillonellaceae_HB	rs11780165	chr8:102570028	A	G	0.1736	0.6547	0.1295	4.261e-07	intergenic	ODF1(dist=9011),KLF10(dist=78749)
DAPLYSINESYN-PWY:_L-lysine_biosynthesis_I_HB	rs8012844	chr14:46794220	C	T	0.3697	0.4284	0.08472	4.275e-07	intergenic	RPL10L(dist=142395),MDGA2(dist=45405)
g__Streptococcus_HB	rs7715865	chr5:66528393	C	T	0.09835	-0.9386	0.1856	4.276e-07	intergenic	LINC02229(dist=16789),MAST4(dist=67955)
PWY-5188:_tetrapyrrole_biosynthesis_I_from_glutamate_LOGres	rs73734904	chr5:1758646	A	C	0.01784	-0.1453	0.02857	4.278e-07	intergenic	MIR4277(dist=49778),MRPL36(dist=39739)
NONOXIPENT-PWY:_pentose_phosphate_pathway_non-oxidative_branch_LOGres	rs9498799	chr6:102007300	G	T	0.1153	0.1452	0.02855	4.279e-07	intronic	GRIK2
GLYCOGENSYNTH-PWY:_glycogen_biosynthesis_I_from_ADP-D-Glucose_HB	rs1909604	chr12:59150555	A	G	0.2038	0.6313	0.1249	4.284e-07	intergenic	LRIG3(dist=230017),SLC16A7(dist=445485)
s__Micrococcus_aloeverae_HB	rs7720000	chr5:56630619	T	C	0.09458	0.9563	0.1892	4.296e-07	intergenic	C5orf67(dist=24387),MAP3K1(dist=184454)
PWY-5913:_TCA_cycle_VI_obligate_autotrophs_HB	rs12508553	chr4:153971400	T	C	0.3599	0.464	0.09179	4.297e-07	intergenic	SFRP2(dist=182324),DCHS2(dist=262975)
PWY-6125:_superpathway_of_guanosine_nucleotides_de_novo_biosynthesis_II_LOGres	rs11802495	chr1:4502210	A	G	0.01686	-0.1473	0.02898	4.3e-07	intergenic	LINC01777(dist=77526),LINC01646(dist=69277)
s__Gemella_asaccharolytica_HB	rs1525577	chr7:53197906	G	A	0.03999	1.138	0.2252	4.309e-07	intergenic	POM121L12(dist=160981),LINC01446(dist=457603)
PWY-6387:_UDP-N-acetylmuramoyl-pentapeptide_biosynthesis_I_meso-diaminopimelate_containing_LOGres	rs72742035	chr5:22236233	G	T	0.01749	0.1438	0.02831	4.33e-07	intronic	CDH12
PWY-6125:_superpathway_of_guanosine_nucleotides_de_novo_biosynthesis_II_LOGres	rs10474139	chr5:84853619	T	C	0.07495	-0.1468	0.02889	4.335e-07	intergenic	EDIL3(dist=468752),NBPF22P(dist=1428825)
s__Serratia_grimesii_HB	chr2:106472137	chr2:106472137	T	C	0.01687	1.623	0.3211	4.337e-07	intergenic	RGPD3(dist=3792),CD8B2(dist=15219)
p__Firmicutes_LOGres	rs117848011	chr1:165985132	G	A	0.05211	-0.1358	0.02675	4.339e-07	intergenic	UCK2(dist=73514),FAM78B(dist=70786)
f__Flavobacteriaceae_HB	rs2001449	chr3:183211148	C	G	0.2788	0.5079	0.1005	4.34e-07	intronic	MCF2L2
PWY66-399:_gluconeogenesis_III_HB	rs113191137	chr21:39572842	CT	C	0.3449	-0.4565	0.09033	4.343e-07	intergenic	WRB-SH3BGR(dist=57336),B3GALT5-AS1(dist=24306)
HISDEG-PWY:_L-histidine_degradation_I_LOGres	rs34061799	chr14:57654496	C	T	0.1977	0.1462	0.02877	4.344e-07	intronic	SLC35F4
COA-PWY:_coenzyme_A_biosynthesis_I_LOGres	rs12502484	chr4:10545154	T	C	0.4211	0.1436	0.02826	4.348e-07	intronic	CLNK
PWY-6125:_superpathway_of_guanosine_nucleotides_de_novo_biosynthesis_II_LOGres	rs17795073	chr16:78651146	A	G	0.02998	-0.1468	0.02889	4.354e-07	intronic	WWOX
s__Malassezia_globosa_HB	rs182156263	chr11:6468965	A	G	0.0111	2.149	0.4253	4.359e-07	intronic	TRIM3
s__Corynebacterium_accolens_HB	rs4307301	chr8:10561809	T	C	0.2543	0.4564	0.09035	4.377e-07	intergenic	PRSS55(dist=7643),RP1L1(dist=44541)
s__Corynebacterium_accolens_HB	rs4307302	chr8:10561810	T	C	0.2543	0.4564	0.09035	4.377e-07	intergenic	PRSS55(dist=7644),RP1L1(dist=44540)
PWY-5659:_GDP-mannose_biosynthesis_HB	rs76221371	chr14:46810233	A	G	0.2413	0.501	0.09918	4.383e-07	intergenic	RPL10L(dist=158408),MDGA2(dist=29392)
g__Neisseria_HB	rs4574434	chr4:114818272	T	C	0.4064	-0.5686	0.1126	4.391e-07	intergenic	UGT8(dist=140047),NDST4(dist=9501)
PWY-6123:_inosine-5-phosphate_biosynthesis_I_LOGres	rs2490199	chr1:118356749	T	C	0.08536	-0.1443	0.02841	4.396e-07	intergenic	SPAG17(dist=171480),TBX15(dist=526294)
PWY-6284:_superpathway_of_unsaturated_fatty_acids_biosynthesis_E._coli_HB	rs9929484	chr16:69258746	A	G	0.03464	1.572	0.3112	4.396e-07	intronic	SNTB2
LACTOSECAT-PWY:_lactose_and_galactose_degradation_I_HB	rs10976856	chr9:8212944	A	G	0.1729	-0.5574	0.1104	4.398e-07	intergenic	DMAC1(dist=413138),PTPRD(dist=101302)
g__Moraxella_HB	rs2834403	chr21:34190003	C	G	0.3864	-0.4681	0.09267	4.399e-07	downstream	LINC00310(dist=84)
PWY-821:_superpathway_of_sulfur_amino_acid_biosynthesis_Saccharomyces_cerevisiae_HB	rs6019380	chr20:48702307	G	A	0.4056	0.5091	0.1008	4.401e-07	intronic	PREX1
PWY-6123:_inosine-5-phosphate_biosynthesis_I_LOGres	rs11637149	chr15:96983863	A	G	0.01178	-0.1442	0.0284	4.405e-07	intergenic	SPATA8(dist=198248),LINC02254(dist=386508)
PWY-5097:_L-lysine_biosynthesis_VI_HB	rs2823778	chr21:16395598	C	G	0.4268	0.4794	0.09492	4.406e-07	ncRNA_intronic	MIR99AHG
PWY-724:_superpathway_of_L-lysine,_L-threonine_and_L-methionine_biosynthesis_II_HB	rs2823778	chr21:16395598	C	G	0.4268	0.4794	0.09492	4.406e-07	ncRNA_intronic	MIR99AHG
PWY-6284:_superpathway_of_unsaturated_fatty_acids_biosynthesis_E._coli_HB	rs2063875	chr6:120981562	A	T	0.06464	1.209	0.2395	4.407e-07	intergenic	MIR3144(dist=966305),TBC1D32(dist=97932)
METSYN-PWY:_L-homoserine_and_L-methionine_biosynthesis_HB	rs10792121	chr11:57979930	C	T	0.4154	-0.4622	0.09152	4.41e-07	intergenic	TMX2-CTNND1(dist=160750),OR9Q1(dist=43951)
PWY-6284:_superpathway_of_unsaturated_fatty_acids_biosynthesis_E._coli_HB	rs138888070	chr16:69288307	C	G	0.03248	1.584	0.3137	4.416e-07	intronic	SNTB2
g__Haemophilus_HB	rs2921255	chr3:106501521	T	G	0.112	0.7865	0.1558	4.423e-07	intergenic	CBLB(dist=632099),LINC00882(dist=608269)
PWY4FS-8:_phosphatidylglycerol_biosynthesis_II_non-plastidic_HB	rs75287085	chr18:54831318	T	C	0.07138	0.881	0.1745	4.425e-07	intronic	RAB27B
PWY-7111:_pyruvate_fermentation_to_isobutanol_engineered_LOGres	rs117443558	chr18:79514006	T	C	0.0132	-0.145	0.02856	4.426e-07	intronic	NFATC1
PWY-5138:_unsaturated,_even_numbered_fatty_acid_beta-oxidation_HB	rs61230570	chr1:85151847	CTT	C	0.1877	0.6292	0.1246	4.428e-07	intergenic	MIR4423(dist=17974),SYDE2(dist=5826)
PWY-7219:_adenosine_ribonucleotides_de_novo_biosynthesis_LOGres	rs4835465	chr4:147864360	T	C	0.0143	0.144	0.02835	4.429e-07	intronic	ARHGAP10
DAPLYSINESYN-PWY:_L-lysine_biosynthesis_I_HB	rs7147873	chr14:46806073	C	T	0.3644	0.4322	0.08561	4.438e-07	intergenic	RPL10L(dist=154248),MDGA2(dist=33552)
ARO-PWY:_chorismate_biosynthesis_I_LOGres	rs6714597	chr2:172473758	C	T	0.1438	-0.1457	0.0287	4.448e-07	intronic	ITGA6
f__Lactobacillaceae_HB	rs185654933	chr3:33189938	G	A	0.01642	1.922	0.3808	4.453e-07	intronic	SUSD5
s__Elizabethkingia_bruuniana_HB	chr10:84435955	chr10:84435955	C	CAA	0.08429	0.8226	0.1629	4.455e-07	intronic	CCSER2
s__Haemophilus_parainfluenzae_HB	rs146346592	chr2:195781853	A	G	0.01143	2.06	0.408	4.461e-07	intronic	DNAH7
p__Firmicutes_LOGres	rs2381939	chr5:174730093	A	G	0.01392	-0.1357	0.02675	4.462e-07	UTR3	MSX2(NM_002449:c.*510A>G)
s__Micrococcus_aloeverae_HB	rs7737087	chr5:56634218	T	C	0.09529	0.9762	0.1934	4.465e-07	intergenic	C5orf67(dist=27986),MAP3K1(dist=180855)
ECASYN-PWY:_enterobacterial_common_antigen_biosynthesis_HB	rs11067139	chr12:114483395	G	A	0.06959	1.079	0.2138	4.477e-07	intergenic	TBX5-AS1(dist=70563),TBX3(dist=186859)
PWY-5097:_L-lysine_biosynthesis_VI_HB	rs2823779	chr21:16396204	A	G	0.4243	0.478	0.0947	4.477e-07	ncRNA_intronic	MIR99AHG
PWY-724:_superpathway_of_L-lysine,_L-threonine_and_L-methionine_biosynthesis_II_HB	rs2823779	chr21:16396204	A	G	0.4243	0.478	0.0947	4.477e-07	ncRNA_intronic	MIR99AHG
PWY-3841:_folate_transformations_II_LOGres	rs73217576	chr8:14179546	T	C	0.1698	-0.1431	0.02821	4.492e-07	intronic	SGCZ
s__Cutibacterium_acnes_LOGres	rs7933440	chr11:69612054	T	C	0.2082	-0.1358	0.02679	4.508e-07	intergenic	LINC01488(dist=118511),CCND1(dist=29051)
PWY-6318:_L-phenylalanine_degradation_IV_mammalian,_via_side_chain_HB	rs3741860	chr12:10167845	A	G	0.4204	0.5324	0.1055	4.509e-07	intronic	OLR1
HOMOSER-METSYN-PWY:_L-methionine_biosynthesis_I_HB	rs1510421	chr11:57974045	G	A	0.4154	-0.4607	0.09131	4.514e-07	intergenic	TMX2-CTNND1(dist=154865),OR9Q1(dist=49836)
PWY-7219:_adenosine_ribonucleotides_de_novo_biosynthesis_LOGres	rs2118034	chr4:147869497	A	G	0.01357	0.1438	0.02834	4.515e-07	intronic	ARHGAP10
P105-PWY:_TCA_cycle_IV_2-oxoglutarate_decarboxylase_HB	rs7169598	chr15:68663044	A	T	0.08565	-0.9561	0.1895	4.517e-07	intronic	CORO2B
s__Cutibacterium_acnes_LOGres	rs7523827	chr1:156298539	G	C	0.2148	0.1357	0.02676	4.527e-07	downstream	VHLL(dist=85)
ANAGLYCOLYSIS-PWY:_glycolysis_III_from_glucose_LOGres	rs55855888	chr13:64496232	A	G	0.4829	-0.1452	0.02863	4.55e-07	intergenic	LINC00355(dist=420221),LINC01052(dist=1369815)
ANAGLYCOLYSIS-PWY:_glycolysis_III_from_glucose_LOGres	rs148977874	chr12:98172812	A	G	0.01927	-0.1452	0.02862	4.557e-07	intergenic	MIR4303(dist=177364),SLC9A7P1(dist=281029)
PWY-6387:_UDP-N-acetylmuramoyl-pentapeptide_biosynthesis_I_meso-diaminopimelate_containing_LOGres	chr2:134532316	chr2:134532316	C	CACA	0.01286	-0.1436	0.02832	4.566e-07	intronic	TMEM163
PWY-7219:_adenosine_ribonucleotides_de_novo_biosynthesis_LOGres	rs10519918	chr4:147849204	T	C	0.01357	0.1437	0.02833	4.571e-07	intronic	ARHGAP10
PWY-7219:_adenosine_ribonucleotides_de_novo_biosynthesis_LOGres	rs11723235	chr4:147865674	T	C	0.0132	0.1437	0.02833	4.571e-07	intronic	ARHGAP10
PWY-5686:_UMP_biosynthesis_LOGres	rs2490199	chr1:118356749	T	C	0.08536	-0.1447	0.02853	4.575e-07	intergenic	SPAG17(dist=171480),TBX15(dist=526294)
s__Gemella_asaccharolytica_HB	rs4050468	chr7:53144827	G	A	0.04071	1.175	0.2329	4.579e-07	intergenic	POM121L12(dist=107902),LINC01446(dist=510682)
HISTSYN-PWY:_L-histidine_biosynthesis_HB	rs72738668	chr15:56209217	G	A	0.3907	0.4811	0.0954	4.581e-07	intronic	RFX7
PWY-6121:_5-aminoimidazole_ribonucleotide_biosynthesis_I_LOGres	rs4831279	chr8:14178563	C	T	0.1306	-0.1435	0.0283	4.584e-07	intronic	SGCZ
NONOXIPENT-PWY:_pentose_phosphate_pathway_non-oxidative_branch_LOGres	rs6445632	chr3:54188432	G	A	0.06862	-0.1449	0.02857	4.594e-07	intronic	CACNA2D3
f__Flavobacteriaceae_HB	chr2:106472137	chr2:106472137	T	C	0.01687	1.573	0.312	4.595e-07	intergenic	RGPD3(dist=3792),CD8B2(dist=15219)
c__Actinobacteria_LOGres	rs78148314	chr20:61503044	TA	T	0.01249	-0.1349	0.02662	4.596e-07	NULL	NULL
PWY-6318:_L-phenylalanine_degradation_IV_mammalian,_via_side_chain_HB	rs11053653	chr12:10167603	T	A	0.4161	0.536	0.1063	4.603e-07	intronic	OLR1
PWY-6125:_superpathway_of_guanosine_nucleotides_de_novo_biosynthesis_II_LOGres	rs145495705	chr16:35904911	T	C	0.01856	-0.1465	0.0289	4.604e-07	intergenic	LINC02167(dist=148287),NONE(dist=NONE)
s__Veillonella_parvula_HB	rs138728051	chr10:98420456	A	G	0.03854	1.336	0.265	4.604e-07	intronic	HPS1
PWY-6125:_superpathway_of_guanosine_nucleotides_de_novo_biosynthesis_II_LOGres	rs553379460	chr16:34156375	T	G	0.0182	-0.1465	0.0289	4.608e-07	intergenic	ENPP7P13(dist=372100),UBE2MP1(dist=1013056)
PWY-7199:_pyrimidine_deoxyribonucleosides_salvage_LOGres	rs147794604	chr7:109850794	A	G	0.0157	-0.1458	0.02875	4.609e-07	intergenic	C7orf66(dist=966207),EIF3IP1(dist=108433)
s__Micrococcus_luteus_HB	rs150634369	chr7:70313451	T	C	0.01642	1.684	0.334	4.61e-07	intronic	AUTS2
PWY-5971:_palmitate_biosynthesis_II_bacteria_and_plants_HB	rs12202949	chr6:120974232	A	C	0.06353	1.122	0.2225	4.616e-07	intergenic	MIR3144(dist=958975),TBC1D32(dist=105262)
PWY-5989:_stearate_biosynthesis_II_bacteria_and_plants_HB	rs12202949	chr6:120974232	A	C	0.06353	1.122	0.2225	4.616e-07	intergenic	MIR3144(dist=958975),TBC1D32(dist=105262)
PWY-5695:_urate_biosynthesis_inosine_5-phosphate_degradation_HB	rs10659092	chr20:50452381	GAC	G	0.4917	0.5917	0.1174	4.618e-07	intergenic	LINC01271(dist=131039),PTPN1(dist=57940)
s__Gemella_asaccharolytica_HB	rs6944506	chr7:53145132	A	G	0.04211	1.121	0.2224	4.622e-07	intergenic	POM121L12(dist=108207),LINC01446(dist=510377)
GLYCOGENSYNTH-PWY:_glycogen_biosynthesis_I_from_ADP-D-Glucose_HB	rs10877206	chr12:59135698	C	T	0.2034	0.6359	0.1261	4.623e-07	intergenic	LRIG3(dist=215160),SLC16A7(dist=460342)
PWY-5138:_unsaturated,_even_numbered_fatty_acid_beta-oxidation_HB	rs817429	chr1:85170048	T	C	0.1874	0.6255	0.1241	4.627e-07	intronic	SYDE2
PWY-841:_superpathway_of_purine_nucleotides_de_novo_biosynthesis_I_HB	rs73418047	chr6:41628958	T	C	0.06674	-0.9539	0.1892	4.629e-07	intergenic	FOXP4(dist=26574),MDFI(dist=8219)
PWY-7219:_adenosine_ribonucleotides_de_novo_biosynthesis_LOGres	rs4240342	chr4:147874357	G	A	0.01357	0.1437	0.02834	4.631e-07	intronic	ARHGAP10
PWY-7228:_superpathway_of_guanosine_nucleotides_de_novo_biosynthesis_I_LOGres	rs142451787	chr2:63847506	A	G	0.02177	0.143	0.02822	4.634e-07	intronic	UGP2
PWY4FS-8:_phosphatidylglycerol_biosynthesis_II_non-plastidic_HB	rs4800977	chr18:54835656	T	C	0.09529	0.7812	0.155	4.645e-07	intronic	RAB27B
f__Neisseriaceae_HB	rs12502585	chr4:114809736	C	T	0.4069	-0.5633	0.1118	4.647e-07	intergenic	UGT8(dist=131511),NDST4(dist=18037)
s__Cutibacterium_acnes_LOGres	rs12222869	chr11:69612680	T	G	0.2086	-0.1356	0.02677	4.652e-07	intergenic	LINC01488(dist=119137),CCND1(dist=28425)
g__Veillonella_HB	rs114240874	chr3:146247116	C	T	0.01142	2.064	0.4094	4.653e-07	intronic	PLSCR4
VALSYN-PWY:_L-valine_biosynthesis_LOGres	rs144257670	chr3:52480518	A	G	0.01108	-0.1442	0.02845	4.654e-07	exonic	NISCH
NAD-BIOSYNTHESIS-II:_NAD_salvage_pathway_II_HB	rs189108346	chr17:43096544	G	C	0.01251	1.985	0.3938	4.662e-07	intronic	BRCA1
PWY-6285:_superpathway_of_fatty_acids_biosynthesis_E._coli_HB	rs11153979	chr6:120970181	G	T	0.06424	1.228	0.2437	4.667e-07	intergenic	MIR3144(dist=954924),TBC1D32(dist=109313)
PWY-3001:_superpathway_of_L-isoleucine_biosynthesis_I_HB	rs6792678	chr3:19913678	G	C	0.3446	0.4437	0.08805	4.668e-07	intronic	EFHB
PWY-5913:_TCA_cycle_VI_obligate_autotrophs_HB	rs10026016	chr4:153964408	G	A	0.3037	0.4865	0.09655	4.668e-07	intergenic	SFRP2(dist=175332),DCHS2(dist=269967)
PWY-7219:_adenosine_ribonucleotides_de_novo_biosynthesis_LOGres	rs7435763	chr4:147853092	A	G	0.01321	0.1436	0.02834	4.668e-07	intronic	ARHGAP10
PWY-7388:_octanoyl-[acyl-carrier_protein]_biosynthesis_mitochondria,_yeast_HB	rs9954468	chr18:42816496	T	A	0.1249	-0.6636	0.1317	4.673e-07	intronic	RIT2
PWY-6285:_superpathway_of_fatty_acids_biosynthesis_E._coli_HB	rs34682144	chr6:120962610	CA	C	0.06353	1.239	0.2458	4.676e-07	intergenic	MIR3144(dist=947353),TBC1D32(dist=116884)
s__Cutibacterium_acnes_LOGres	rs7950525	chr11:69611928	A	G	0.2074	-0.1356	0.02679	4.681e-07	intergenic	LINC01488(dist=118385),CCND1(dist=29177)
PWY-7111:_pyruvate_fermentation_to_isobutanol_engineered_LOGres	rs187249808	chr9:128841730	A	G	0.01178	-0.1447	0.02856	4.683e-07	intronic	KYAT1
PWY-5973:_cis-vaccenate_biosynthesis_HB	rs2310818	chr16:69239068	A	G	0.03429	1.436	0.2851	4.684e-07	intronic	SNTB2
PWY-5188:_tetrapyrrole_biosynthesis_I_from_glutamate_LOGres	chr10:8073638	chr10:8073638	T	TC	0.01606	-0.1448	0.02858	4.709e-07	intronic	GATA3
TRNA-CHARGING-PWY:_tRNA_charging_HB	rs143928524	chr3:157693682	A	G	0.1916	-0.544	0.108	4.709e-07	intergenic	PQLC2L(dist=92450),SHOX2(dist=402329)
COA-PWY-1:_coenzyme_A_biosynthesis_II_mammalian_LOGres	rs191499025	chr12:47350811	T	C	0.01071	0.143	0.02824	4.715e-07	intergenic	LOC105369747(dist=43412),MIR4494(dist=13375)
PWY-6317:_galactose_degradation_I_Leloir_pathway_HB	rs1341749	chr13:46797273	T	G	0.3059	-0.4859	0.09646	4.715e-07	upstream	ESD(dist=41)
POLYAMSYN-PWY:_superpathway_of_polyamine_biosynthesis_I_HB	rs61932987	chr12:114000217	T	C	0.2787	-0.6921	0.1374	4.716e-07	intergenic	RBM19(dist=33846),LINC02459(dist=238754)
PWY-6285:_superpathway_of_fatty_acids_biosynthesis_E._coli_HB	rs11649564	chr16:69285831	T	C	0.03498	1.555	0.3086	4.716e-07	intronic	SNTB2
PWY-6285:_superpathway_of_fatty_acids_biosynthesis_E._coli_HB	rs12194336	chr6:120985119	T	C	0.06353	1.24	0.2463	4.73e-07	intergenic	MIR3144(dist=969862),TBC1D32(dist=94375)
PWY-6125:_superpathway_of_guanosine_nucleotides_de_novo_biosynthesis_II_LOGres	rs182682318	chr12:91477932	A	G	0.01071	-0.1464	0.0289	4.731e-07	intergenic	DCN(dist=294808),LINC01619(dist=507044)
g__Corynebacterium_LOGres	rs17563597	chr4:107897497	C	T	0.02641	-0.1404	0.02774	4.737e-07	ncRNA_intronic	LOC101929595
PRPP-PWY:_superpathway_of_histidine,_purine,_and_pyrimidine_biosynthesis_HB	rs13134222	chr4:11484452	A	G	0.4761	-0.7321	0.1454	4.759e-07	intergenic	HS3ST1(dist=55539),LINC02360(dist=256499)
ORNDEG-PWY:_superpathway_of_ornithine_degradation_HB	rs2859670	chr12:114441827	T	C	0.01463	2.021	0.4013	4.764e-07	intergenic	TBX5-AS1(dist=28995),TBX3(dist=228427)
PWY-5103:_L-isoleucine_biosynthesis_III_HB	rs74672012	chr13:32039891	T	C	0.01428	2.109	0.4189	4.772e-07	intronic	FRY
PWY-7222:_guanosine_deoxyribonucleotides_de_novo_biosynthesis_II_LOGres	rs4668952	chr2:15644732	A	G	0.0175	-0.1464	0.02891	4.774e-07	intergenic	DDX1(dist=13621),LINC01804(dist=46050)
P4-PWY:_superpathway_of_L-lysine,_L-threonine_and_L-methionine_biosynthesis_I_HB	rs28568490	chr15:91891608	A	G	0.08494	-0.9216	0.183	4.78e-07	intronic	SLCO3A1
PWY-5188:_tetrapyrrole_biosynthesis_I_from_glutamate_LOGres	rs115233366	chr5:1763076	A	G	0.01825	-0.1449	0.02862	4.782e-07	intergenic	MIR4277(dist=54208),MRPL36(dist=35309)
PWY-7383:_anaerobic_energy_metabolism_invertebrates,_cytosol_HB	rs2216892	chr8:4080277	G	C	0.4289	-0.4452	0.08842	4.782e-07	intronic	CSMD1
[truncated: 1,377 more rows]

## Sheet: S9
Supplementary Data 9. Top 21 genetic variants associated with beta diversity (p<1e-5).BP indicates the genomic position of hg38. A1 indicates the minor allele. A2 indicates the major allele. A1_freq indicates the frequency of the minor allele.
[truncated: 22 more rows]

[truncated: 6 more sheets: S10, S11, S12, S13, S14, S15]
